# Supplementary material for: Genome-scale constraint-based modeling of Geobacter metallireducens
Source: BMC Syst Biol. 2009 Jan 28;3:15. doi: 10.1186/1752-0509-3-15 (PMC2640342; doi:10.1186/1752-0509-3-15)
Supplement: Additional file 1 — Non-gene associated reactions in the G. metallireducens model. This table provides the detailed information for the non-gene associated reactions in the G. metallireducens model, including justification for the inclusion of each non-gene associated reaction in the model. [file 1752-0509-3-15-S1.xls]

## Sheet: SupTable1
Additional File 1
This worksheet provides information on all the non-gene associated reactions in the G. metallireducens model
Abbreviation	Name	Equation	Confidence	Subsystem	Justification
ATPM	ATP maintenance requirment	[c] : atp + h2o --> adp + h + pi	1	Energy Metabolism	Modeling requirement
BUTt2	Butyrate transport via proton symport, reversible	but[e] + h[e] <==> but[c] + h[c]	2	Transport	Transporter ensure consistency with growth results
BZt6	benzoate transport in/out via proton symport	bz[e] + h[e] <==> bz[c] + h[c]	2	Transport	Transporter ensure consistency with growth results
CO2DAMR	cob(II)yrinic acid a,c-diamide reductase	[c] : (2) co2dam + nadh --> (2) co1dam + h + nad	1	Cofactor and Prosthetic Group Biosynthesis	Required for biomass formation
CO2t	CO2 transport out via diffusion	co2[e] <==> co2[c]	1	Transport	Diffusion process
CPC6R	precorrin-6A reductase	[c] : copre6 + h + nadph --> codhpre6 + nadp	1	Cofactor and Prosthetic Group Biosynthesis	Required for biomass formation
CRESt	p-cresol transport vis diffusion	4crsol[e] <==> 4crsol[c]	2	Transport	Transporter ensure consistency with growth results
CYOR1m	cytochrome-c reductase (menaquinol 7: 1 protons)	(2) ficytcc[c] + mql7[c] --> (2) focytcc[c] + h[e] + h[c] + mqn7[c]	1	Other	Required for biomass formation
ETOHt4	ethanol transporter	etoh[e] + h[e] <==> etoh[c] + h[c]	2	Transport	Transporter ensure consistency with growth results
FERCYT	Fe (III) Reductase: G sulfurreducens	fe3[e] + focytcc[c] --> fe2[e] + ficytcc[c]	1	Energy Metabolism	Required for biomass formation
G5SADs	L-glutamate 5-semialdehyde dehydratase (spontaneous)	[c] : glu5sa <==> 1pyr5c + h + h2o	1	Carbohydrate Metabolism	Spontaneous reaction
H2Ot5	H2O transport via diffusion	h2o[e] <==> h2o[c]	2	Transport, Extracellular	Diffusion process
H2td	hydrogen transport	h2[c] <==> h2[e]	1	Transport	Diffusion process
HSK	homoserine kinase	[c] : atp + hom-L --> adp + h + phom	1	Amino Acid Metabolism	Required for biomass formation
ICHORSi	Isochorismate Synthase	[c] : chor --> ichor	1	Cofactor and Prosthetic Group Biosynthesis	Required for biomass formation
KAS1	b-ketoacyl synthetase (Iso-C14:0)	[c] : (14) h + ibcoa + (5) malcoa + (10) nadph --> (5) co2 + (6) coa + fa1 + (4) h2o + (10) nadp	1	Fatty Acid Metabolism	Required for biomass formation
KAS17	b-ketoacyl synthetase (n-C18:1)	[c] : accoa + (22) h + (8) malcoa + (15) nadph --> (8) co2 + (9) coa + (7) h2o + (15) nadp + ocdcea	1	Fatty Acid Metabolism	Required for biomass formation
KAS3	b-ketoacyl synthetase (Iso-C15:0)	[c] : (14) h + ivcoa + (5) malcoa + (10) nadph --> (5) co2 + (6) coa + fa3 + (4) h2o + (10) nadp	1	Fatty Acid Metabolism	Required for biomass formation
KAS4	b-ketoacyl synthetase (Anteiso-C15:0)	[c] : 2mbcoa + (14) h + (5) malcoa + (10) nadph --> (5) co2 + (6) coa + fa4 + (4) h2o + (10) nadp	1	Fatty Acid Metabolism	Required for biomass formation
KAS9	b-ketoacyl synthetase (Iso-C17:1)	[c] : (16) h + ivcoa + (6) malcoa + (11) nadph --> (6) co2 + (7) coa + fa9 + (5) h2o + (11) nadp	1	Fatty Acid Metabolism	Required for biomass formation
N2t	nitrogen transport diffusion	n2[c] <==> n2[e]	1	Transport	Diffusion process
OGCOAAT	oxopimelylcoa:glutarylcoa acyltransferase	[c] : 3opimcoa + coa <==> accoa + glutcoa	1	Aromatic Compound degradation	Required for biomass formation
OIVD1	2-oxoisovalerate dehydrogenase (acylating; 4-methyl-2-oxopentaoate)	[c] : 4mop + coa + nad <==> co2 + ivcoa + nadh	1	Valine, Leucine, and Isoleucine Metabolism	Required for biomass formation
OIVD2	2-oxoisovalerate dehydrogenase (acylating; 3-methyl-2-oxobutanoate)	[c] : 3mob + coa + nad --> co2 + ibcoa + nadh	1	Valine, Leucine, and Isoleucine Metabolism	Required for biomass formation
OIVD3	2-oxoisovalerate dehydrogenase (acylating; 3-methyl-2-oxopentanoate)	[c] : 3mop + coa + nad --> 2mbcoa + co2 + nadh	1	Valine, Leucine, and Isoleucine Metabolism	Required for biomass formation
OMCDC	2-Oxo-4-methyl-3-carboxypentanoate decarboxylation	[c] : 3c4mop + h --> 4mop + co2	2	Amino Acid Metabolism	Spontaneous reaction
PHENOLt	phenol transport via diffusion	phenol[e] <==> phenol[c]	2	Transport	Transporter ensure consistency with growth results
PNTK	pantothenate kinase	[c] : atp + pnto-R --> 4ppan + adp + h	1	Cofactor and Prosthetic Group Biosynthesis	Required for biomass formation
SDPDS	succinyl-diaminopimelate desuccinylase	[c] : h2o + sl26da --> 26dap-LL + succ	1	Amino Acid Metabolism	Required for biomass formation
THDPS	tetrahydropicolinate succinylase	[c] : h2o + succoa + thdp --> coa + sl2a6o	1	Amino Acid Metabolism	Required for biomass formation
