# Supplementary material for: Genome-scale constraint-based modeling of Geobacter metallireducens
Source: BMC Syst Biol. 2009 Jan 28;3:15. doi: 10.1186/1752-0509-3-15 (PMC2640342; doi:10.1186/1752-0509-3-15)
Supplement: Additional file 2 — All the reactions, genes, and metabolites in the G. metallireducens model. The data provide comprehensive lists of genes, reactions, metabolites, and GPR associations in the G. metallireducens metabolic model. [file 1752-0509-3-15-S2.xls]

## Sheet: SupTable2
Additional File 2
This worksheet provides information on all the reactions, genes, and metabolites in the G. metallireducens model
List of intracellular reactions
Abbreviation	Name	Equation	Confidence	Subsystem	Gene	Protein
3HOPCD	3-hydroxypimeloyl-CoA dehydrogenase	[c] : 3hpimcoa + nad <==> 3opimcoa + h + nadh	3	Aromatic Compound degradation	Gmet_2072	Acd
4HBTE	4-hydroxybenzoyl-CoA thioesterase	[c] : 4hbcoa + h2o <==> 4hbz + coa + h	3	Aromatic Compound degradation	Gmet_3556	Hbzt
4HBZR	4-hydroxybenzoylCoA reducatse	[c] : 4hbcoa + fdxr-4:2 + (2) h --> benzcoa + fdxo-4:2 + h2o	4	Aromatic Compound degradation	Gmet_2136+Gmet_2134+Gmet_2135	HbaBCD
A5PISO	arabinose-5-phosphate isomerase	[c] : ru5p-D <==> ara5p	2	Cell Envelope Biosynthesis	Gmet_1278	ArpI
AACPAT	Acetyl-CoA:[acyl-carrier-protein] S-acetyltransferase	[c] : ACP + accoa --> acACP + coa	2	Fatty Acid Synthesis	Gmet_1599, Gmet_3272	FabH1, FabH
AACPS1	acyl-[acyl-carrier-protein] synthetase (n-C14:0)	[c] : ACP + atp + ttdca --> amp + myrsACP + ppi	2	Cell Envelope Biosynthesis	Gmet_0086	Aas
AACPS2	acyl-[acyl-carrier-protein] synthetase (n-C14:1)	[c] : ACP + atp + ttdcea --> amp + ppi + tdeACP	2	Cell Envelope Biosynthesis	Gmet_0086	Aas
AACPS3	acyl-[acyl-carrier-protein] synthetase (n-C16:0)	[c] : ACP + atp + hdca --> amp + palmACP + ppi	2	Cell Envelope Biosynthesis	Gmet_0086	Aas
AACPS4	acyl-[acyl-carrier-protein] synthetase (n-C16:1)	[c] : ACP + atp + hdcea --> amp + hdeACP + ppi	2	Cell Envelope Biosynthesis	Gmet_0086	Aas
AACPS5	acyl-[acyl-carrier-protein] synthetase (n-C18:1)	[c] : ACP + atp + ocdcea --> amp + octeACP + ppi	2	Cell Envelope Biosynthesis	Gmet_0086	Aas
ACACT1r	acetyl-CoA C-acetyltransferase	[c] : (2) accoa <==> aacoa + coa	2	Membrane Lipid Metabolism	Gmet_2074, Gmet_2213, Gmet_3302, Gmet_1719	AtoBec4, AtoBec6, AtoBec, AtoBec1
ACACT8r	acetyl-CoA C-acyltransferase (3-Oxoadipyl-CoA)	[c] : coa + oxadpcoa <==> accoa + succoa	3	Lipid & Cell Wall Metabolism	Gmet_2268, Gmet_2058, Gmet_2197	PcaF2, PcaF, PcaF3
ACBIPGT	Adenosyl cobainamide GTP transferase	[c] : adcobap + gtp + h --> adgcoba + ppi	3	Vitamins & Cofactor Biosynthesis	Gmet_0466	CobU
ACCOAC	acetyl-CoA carboxylase	[c] : accoa + atp + hco3 --> adp + h + malcoa + pi	2	Lipid & Cell Wall Metabolism	Gmet_2476+Gmet_1216, Gmet_0984, Gmet_0983	AccAD+AccB+AccC
ACGAMT	UDP-N-acetylglucosamine:undecaprenylphosphate N-acetylglucosamine -1-phosphate transferase	[c] : uacgam + udcpp --> ump + unaga	2	Lipid & Cell Wall Metabolism	Gmet_1505	WecA
ACGK	acetylglutamate kinase	[c] : acglu + atp --> acg5p + adp	2	Amino Acid Metabolism	Gmet_0203	ArgB
ACGS	N-acetylglutamate synthase	[c] : accoa + glu-L --> acglu + coa + h	2	Amino Acid Metabolism	Gmet_0946	ArgA
ACHBS	2-aceto-2-hydroxybutanoate synthase	[c] : 2obut + h + pyr --> 2ahbut + co2	2	Amino Acid Metabolism	Gmet_1261, Gmet_1260	IlvN1+IlvB
ACKr	acetate kinase	[c] : ac + atp <==> actp + adp	3	Central Metabolism	Gmet_0149, Gmet_1034	AckA , AckA2
ACLS	acetolactate synthase (Also catalyzes ACHBS)	[c] : h + (2) pyr --> alac-S + co2	2	Amino Acid Metabolism	Gmet_1261, Gmet_1260	IlvB+IlvN1
ACMAT1	Acyl-[acyl-carrier-protein]:malonyl-[acyl-carrier-protein] C-acyltransferase (decarboxylating)	[c] : acACP + h + malACP --> ACP + actACP + co2	2	Fatty Acid Synthesis	Gmet_1599, Gmet_1603, Gmet_3272, Gmet_1695, Gmet_1696	FabH1, FabF, FabF3, FabH, FabF2
ACNPLYS	N-Acetylneuraminate pyruvate-lyase	[c] : acmana + h2o + pep --> acnam + pi	2	Lipid & Cell Wall Metabolism	Gmet_0455	Anpl
ACOAD1	acyl-CoA dehydrogenase (butanoyl-CoA)	[c] : b2coa + h + nadh <==> btcoa + nad	2	Lipids	Gmet_2075, Gmet_2270, Gmet_3307, Gmet_3306, Gmet_2211, Gmet_2198, Gmet_1715, Gmet_1710, Gmet_3289, Gmet_2199	AcdA, AcdA9, AcdA8, AcdA7, AcdA1, AcdA5, AcdA4, AcdA10, AcdA2, AcdA3
ACOAD2	acyl-CoA dehydrogenase (hexanoyl-CoA)	[c] : h + hx2coa + nadh <==> hxcoa + nad	2	Lipids	Gmet_2075, Gmet_2270, Gmet_3307, Gmet_3306, Gmet_2211, Gmet_2198, Gmet_1715, Gmet_1710, Gmet_3289, Gmet_2199	AcdA5, AcdA10, AcdA7, AcdA2, AcdA3, AcdA1, AcdA9, AcdA8, AcdA4, AcdA
ACOAD3	acyl-CoA dehydrogenase (octanoyl-CoA)	[c] : nad + occoa <==> h + nadh + oc2coa	2	Lipids	Gmet_2075, Gmet_2270, Gmet_3307, Gmet_3306, Gmet_2211, Gmet_2198, Gmet_1715, Gmet_1710, Gmet_3289, Gmet_2199	AcdA2, AcdA8, AcdA5, AcdA1, AcdA, AcdA10, AcdA7, AcdA3, AcdA4, AcdA9
ACOAD4	acyl-CoA dehydrogenase (decanoyl-CoA)	[c] : dccoa + nad <==> dc2coa + h + nadh	2	Lipids	Gmet_2075, Gmet_2270, Gmet_3307, Gmet_3306, Gmet_2211, Gmet_2198, Gmet_1715, Gmet_1710, Gmet_3289, Gmet_2199	AcdA10, AcdA9, AcdA5, AcdA2, AcdA, AcdA7, AcdA3, AcdA8, AcdA1, AcdA4
ACOAD5	acyl-CoA dehydrogenase (dodecanoyl-CoA)	[c] : ddcoa + nad <==> h + nadh + trans-dd2coa	2	Lipids	Gmet_2075, Gmet_2270, Gmet_3307, Gmet_3306, Gmet_2211, Gmet_2198, Gmet_1715, Gmet_1710, Gmet_3289, Gmet_2199	AcdA4, AcdA, AcdA10, AcdA9, AcdA7, AcdA5, AcdA2, AcdA3, AcdA8, AcdA1
ACOAD6	acyl-CoA dehydrogenase (tetradecanoyl-CoA)	[c] : nad + tdcoa <==> h + nadh + td2coa	2	Lipids	Gmet_2075, Gmet_2270, Gmet_3307, Gmet_3306, Gmet_2211, Gmet_2198, Gmet_1715, Gmet_1710, Gmet_3289, Gmet_2199	AcdA, AcdA4, AcdA10, AcdA8, AcdA7, AcdA1, AcdA3, AcdA2, AcdA5, AcdA9
ACOAD7	acyl-CoA dehydrogenase (hexadecanoyl-CoA)	[c] : nad + pmtcoa <==> h + hdd2coa + nadh	2	Lipids	Gmet_2075, Gmet_2270, Gmet_3307, Gmet_3306, Gmet_2211, Gmet_2198, Gmet_1715, Gmet_1710, Gmet_3289, Gmet_2199	AcdA7, AcdA1, AcdA10, AcdA3, AcdA2, AcdA5, AcdA9, AcdA4, AcdA, AcdA8
ACOAH	acetyl-CoA hydrolase	[c] : accoa + h2o --> ac + coa + h	3	Central Metabolism	Gmet_3304, Gmet_2054, Gmet_3294	Ach3, Ach, Ach2
ACONT	aconitase	[c] : cit <==> icit	2	Central Metabolism	Gmet_2763, Gmet_1016, Gmet_1912	Aco3, Aco2, Aco1
ACOTA	acetylornithine transaminase	[c] : acorn + akg <==> acg5sa + glu-L	2	Amino Acid Metabolism	Gmet_0204	ArgD
ACPS1	acyl-carrier protein synthase	[c] : apoACP + coa --> ACP + h + pap	3	Cofactor and Prosthetic Group Biosynthesis	Gmet_1884	AcpS
ACS	acetyl-CoA synthetase	[c] : ac + atp + coa --> accoa + amp + ppi	2	Carbohydrates and related molecules	Gmet_2340	AcsA
ACS2	acetyl-CoA synthase (propionate)	[c] : atp + coa + ppa --> amp + ppcoa + ppi	2	Carbohydrates and related molecules	Gmet_2340	AcsA
ACt2	acetate transport in via proton symport	ac[e] + h[e] --> ac[c] + h[c]	1	Transport	Gmet_3288, Gmet_0739	ActP3, ActP2
ADCL	4-aminobenzoate synthase	[c] : 4adcho --> 4abz + h + pyr	1	Amino Acid Metabolism	Gmet_3010	PabABC
ADCOBAK	Adenosyl cobinamide kinase	[c] : adcoba + atp --> adcobap + adp + h	3	Vitamins & Cofactor Biosynthesis	Gmet_0466	CobU
ADCOBAS	adenosylcobinamide-phosphate synthase	[c] : 1ap2ol + adcobhex --> adcoba + h2o	3	Vitamins & Cofactor Biosynthesis	Gmet_0486	CbiB
ADCOBHEXS	adenosylcobyric acid synthase	[c] : adcobdam + (4) atp + (4) gln-L + (4) h2o --> adcobhex + (4) adp + (4) glu-L + (4) h + (4) pi	3	Vitamins & Cofactor Biosynthesis	Gmet_0485	CbiP-CbiH
ADCPS2	adenosylcobinamide-phosphate synthase	[c] : 1ap2olp + adcobhex + atp --> adcobap + adp + h + pi	3	Vitamins & Cofactor Biosynthesis	Gmet_0486	CbiB
ADCS	4-amino-4-deoxychorismate synthase	[c] : chor + gln-L --> 4adcho + glu-L	1	Amino Acid Metabolism	Gmet_3010	PabABC
ADD	adenine deaminase	[c] : ade + h + h2o --> hxan + nh4	2	Nucleotides and nucleic acids	Gmet_2201	AdeC
ADK1	adenylate kinase	[c] : amp + atp <==> (2) adp	3	Nucleotide Metabolism	Gmet_0647	Adk
ADK2	adenylate kinase (Inorganic triphosphate)	[c] : amp + pppi <==> adp + ppi	3	Nucleotide Metabolism	Gmet_0647	Adk
ADK3	guanylate kinase (aMP:gTP)	[c] : amp + gtp <==> adp + gdp	3	Nucleotide Metabolism	Gmet_0647	Adk
ADK4	adentylate kinase (ITP)	[c] : amp + itp <==> adp + idp	3	Nucleotide Metabolism	Gmet_0647	Adk
ADNK1	adenosine kinase	[c] : adn + atp --> adp + amp + h	3	Nucleotide Metabolism	Gmet_0647	Adk
ADPRDP	ADPribose diphosphatase	[c] : adprib + h2o --> amp + (2) h + r5p	2	Nucleotide Metabolism	Gmet_0048	NudF
ADPT	adenine phosphoribosyltransferase	[c] : ade + prpp --> amp + ppi	2	Nucleotide Metabolism	Gmet_1422	Apt
ADSL1	adenylosuccinate lyase	[c] : dcamp --> amp + fum	2	Nucleotide Metabolism	Gmet_1943	PurB
ADSL2	adenylosuccinate lyase	[c] : 25aics --> aicar + fum	2	Nucleotide Metabolism	Gmet_1943	PurB
ADSS	adenylosuccinate synthetase	[c] : asp-L + gtp + imp --> dcamp + gdp + (2) h + pi	2	Nucleotide Metabolism	Gmet_3260	PurA
AGPAT	1-acylglycerol-3-phosphate O-acyltransferase	[c] : 12dag3p + coa --> 1ag3p + acoa	2	Lipid & Cell Wall Metabolism	Gmet_0363, Gmet_0934	PlsC1, PlsC2
AGPR	N-acetyl-g-glutamyl-phosphate reductase	[c] : acg5sa + nadp + pi <==> acg5p + h + nadph	2	Amino Acid Metabolism	Gmet_0608	ArgC
AHC	adenosylhomocysteinase	[c] : ahcys + h2o <==> adn + hcys-L	2	Amino Acid Metabolism	Gmet_1294	AhcY
AHCYSNS	adenosylhomocysteine nucleosidase	[c] : ahcys + h2o --> ade + rhcys	2	Nucleotide Metabolism	Gmet_1274, Gmet_3381	Pfs1, Pfs2
AHMMPS	4-amino-5-hydroxymethyl-2-methylpyrimidine synthetase	[c] : air + h2o --> 4ahmmp + gcald + (0.5) o2 + pi	3	Vitamins & Cofactor Biosynthesis	Gmet_2910, Gmet_0471	ThiC , ThiC2
AICART	phosphoribosylaminoimidazolecarboxamide formyltransferase	[c] : 10fthf + aicar <==> fprica + thf	2	Nucleotide Metabolism	Gmet_2905	PurH
AIRC	phosphoribosylaminoimidazole carboxylase	[c] : air + co2 --> 5aizc + h	2	Nucleotide Metabolism	Gmet_2903	PurK
AKGD	2-oxoglutarate dehydrogenase	[c] : akg + coa + nad --> co2 + nadh + succoa	2	Central Metabolism	Gmet_2766, Gmet_2764, Gmet_2769, Gmet_1896	SucA+SucB+Lpd2, SucA+Lpd+SucB
ALAALA	D-alanine-D-alanine ligase (reversible)	[c] : (2) ala-D + atp <==> adp + alaala + h + pi	2	Lipid & Cell Wall Metabolism	Gmet_0415	Ddl
ALAD_L	L-alanine dehydrogenase	[c] : ala-L + h2o + nad --> h + nadh + nh4 + pyr	2	Amino Acid Metabolism	Gmet_1099	Ald
ALAR	alanine racemase	[c] : ala-L <==> ala-D	2	Lipid & Cell Wall Metabolism	Gmet_2908	Alr
ALATA_L	L-alanine transaminase	[c] : akg + ala-L <==> glu-L + pyr	2	Alanine Metabolism	Gmet_3325	AlaT
ALATRS	Alanyl-tRNA synthetase	[c] : ala-L + atp + trnaala --> alatrna + amp + ppi	3	Amino Acid Metabolism	Gmet_0201	AlaS
ALCD2x	alcohol dehydrogenase (ethanol: NAD)	[c] : etoh + nad <==> acald + h + nadh	2	Alternate Carbon Metabolism	Gmet_1046	Adh4
ALCD3	alcohol dehydrogenase (propanol: NAD)	[c] : nad + ppoh <==> h + nadh + ppal	3	Central Metabolism	Gmet_1053	DhaT
ALDD2x	aldehyde dehydrogenase (acetaldehyde, NAD)	[c] : acald + h2o + nad --> ac + (2) h + nadh	2	Amino Acid Metabolism	Gmet_0789	AldH
AMAA	N-acetylmuramoyl-L-alanine amidase	[c] : acmama + h2o --> acmam + ala-L	2	Lipid & Cell Wall Metabolism	Gmet_1425	AmiA1
AMALT1	Amylomaltase (maltotriose)	[c] : malt + malttr --> glc-D + maltttr	3	Alternate Carbon Metabolism	Gmet_2391	MalQ
AMALT2	Amylomaltase (maltotetraose)	[c] : malt + maltttr --> glc-D + maltpt	3	Alternate Carbon Metabolism	Gmet_2391	MalQ
AMALT3	Amylomaltase (maltopentaose)	[c] : malt + maltpt --> glc-D + malthx	3	Alternate Carbon Metabolism	Gmet_2391	MalQ
AMALT4	Amylomaltase (maltohexaose)	[c] : malt + malthx --> glc-D + malthp	3	Alternate Carbon Metabolism	Gmet_2391	MalQ
AMAOT	adenosylmethionine-8-amino-7-oxononanoate transaminase	[c] : 8aonn + amet <==> amob + dann	3	Vitamins & Cofactor Biosynthesis	Gmet_1580	BioA
AMMQT8_2	S-adenosylmethione:2-demethylmenaquinone methyltransferase	[c] : 2dmmq8 + amet --> ahcys + h + mqn8	3	Cofactor and Prosthetic Group Biosynthesis	Gmet_1167	UbiE
ANPRT	anthranilate phosphoribosyltransferase	[c] : anth + prpp --> ppi + pran	3	Amino Acid Metabolism	Gmet_2495	TrpD
ANS1	anthranilate synthase	[c] : chor + gln-L --> anth + glu-L + h + pyr	3	Amino Acid Metabolism	Gmet_2496, Gmet_2497	TrpE+TrpG
ANTIMt1	antimonite transporter via uniport	antim[c] --> antim[e]	2	Transport	Gmet_0520, Gmet_1382	ArsB, ArsB2
AOXS	8-amino-7-oxononanoate synthase	[c] : ala-L + h + pmcoa <==> 8aonn + co2 + coa	3	Vitamins & Cofactor Biosynthesis	Gmet_0842	BioF
APAT	apolipoprotein N-acyl transferase	[c] : accoa + h2o + thdp <==> acamoxm + coa	2	Amino Acid Metabolism	Gmet_2367	CutE
APRAUR	5-amino-6-(5-phosphoribosylamino)uracil reductase	[c] : 5apru + h + nadph --> 5aprbu + nadp	3	Vitamins & Cofactor Biosynthesis	Gmet_1624	RibD
APSPT	adenosine 5'-phosphosulfate reductase;	[c] : aps + trdrd <==> amp + (2) h + so3 + trdox	3	Other	Gmet_2858	CysH
APYRH	3-Fumarylpyruvate acylhydrolase	[c] : 3fpyr + h2o --> fum + h + pyr	3	Benzoate Degradation	Gmet_2937	P_3.7.1.5
ARA4NT	4-amino-4-deoxy-L-arabinose transferase	[c] : (2) ara4n-L + (2) h + lipa --> ara4n-lipa + (2) h2o	2	Lipid & Cell Wall Metabolism	Gmet_0887	ArnT
ARGDC	arginine decarboxylase	[c] : arg-L + h --> agm + co2	2	Amino Acid Metabolism	Gmet_0904	SpeA
ARGSL	argininosuccinate lyase	[c] : argsuc <==> arg-L + fum	2	Amino Acid Metabolism	Gmet_0209	ArgH
ARGSS	argininosuccinate synthase	[c] : asp-L + atp + citr-L --> amp + argsuc + h + ppi	2	Amino Acid Metabolism	Gmet_0206	ArgG
ARGTRS	Arginyl-tRNA synthetase	[c] : arg-L + atp + trnaarg --> amp + argtrna + ppi	2	Amino Acid Metabolism	Gmet_1434	ArgS
ARSNAt1	Arsenate transporter	arsna[c] --> arsna[e]	2	Transport	Gmet_0520, Gmet_1382	ArsB2, ArsB
ARSt1	arsenite transporter via uniport	arsni2[c] --> arsni2[e]	2	Transport	Gmet_0520, Gmet_1382	ArsB2, ArsB
ASAD	aspartate-semialdehyde dehydrogenase	[c] : aspsa + nadp + pi <==> 4pasp + h + nadph	2	Amino Acid Metabolism	Gmet_0603, Gmet_0604	Asd, Asd1
ASNS1	asparagine synthase (glutamine-hydrolysing)	[c] : asp-L + atp + gln-L + h2o --> amp + asn-L + glu-L + h + ppi	2	Amino acids and related molecules	Gmet_2172, Gmet_2024	AsnB1, AsnB
ASNTRS	Asparaginyl-tRNA synthetase	[c] : asn-L + atp + trnaasn --> amp + asntrna + ppi	2	Amino Acid Metabolism	Gmet_2412	AsnS
ASP1DC	aspartate 1-decarboxylase	[c] : asp-L + h --> ala-B + co2	1	Amino Acid Metabolism	Gmet_1644	Gad
ASPCT	aspartate carbamoyltransferase	[c] : asp-L + cbp --> cbasp + h + pi	2	Nucleotide Metabolism	Gmet_1769	PyrB
ASPK	aspartate kinase	[c] : asp-L + atp <==> 4pasp + adp	2	Amino Acid Metabolism	Gmet_1880	AspK
ASPO1	L-aspartate oxidase	[c] : asp-L + nad --> (2) h + iasp + nadh	2	Amino Acid Metabolism	Gmet_1954	NadB
ASPT	L-aspartase	[c] : asp-L --> fum + nh4	2	Amino Acid Metabolism	Gmet_3082	AspA
ASPTA1	aspartate transaminase	[c] : akg + asp-L <==> glu-L + oaa	2	Amino Acid Metabolism	Gmet_0213, Gmet_3433, Gmet_0732	AspB4, AspB3, AspB
ASPTRS	Aspartyl-tRNA synthetase	[c] : asp-L + atp + trnaasp --> amp + asptrna + ppi	2	Amino Acid Metabolism	Gmet_1357	AspS
ATO	acetate CoA-transferase	[c] : ac + succoa --> accoa + succ	2	Central Metabolism	Gmet_3044, Gmet_1125, Gmet_1730	AtoA2, AtoA3, AtoA1
ATPM	ATP maintenance requirment	[c] : atp + h2o --> adp + h + pi	1	Energy Metabolism
ATPPRT	ATP phosphoribosyltransferase	[c] : atp + prpp --> ppi + prbatp	2	Amino Acid Metabolism	Gmet_0383, Gmet_1898	HisG2, HisG
ATPS4	ATP synthase (four protons for one ATP)	adp[c] + (4) h[e] + pi[c] --> atp[c] + (3) h[c] + h2o[c]	2	Transport	Gmet_3406+Gmet_3359+Gmet_3410+Gmet_3409+Gmet_3360+Gmet_3408+Gmet_3411+Gmet_3407+Gmet_3405	AtpABCDEFGHI
BACCL	biotin-[acetyl-CoA-carboxylase] ligase	[c] : atp + btn + h --> btamp + ppi	3	Cofactor and Prosthetic Group Biosynthesis	Gmet_1987	BirA
BCOALIG	benzoate CoA ligase	[c] : atp + bz + coa <==> amp + benzcoa + ppi	4	Aromatic Compound degradation	Gmet_2146, Gmet_2143	BclA1, BclA
BCR	benzoylCoA reductase	[c] : (2) atp + benzcoa + (2) h2o + nadh <==> (2) adp + ch15deccoa + h + nad + (2) pi	2	Aromatic Compound degradation	Gmet_2087	BamB
BEALD	Benzaldehyde dehydrogenase	[c] : bzal + h2o + nad <==> bz + (2) h + nadh	3	Aromatic Compound degradation	Gmet_2131	Bdh
BENAD	Benzyl alcohol dehydrogenase	[c] : bzalc + nad <==> bzal + h + nadh	4	Aromatic Compound degradation	Gmet_2235	Bad
BSCT	benzoylsuccinyl-CoA thiolase	[c] : bsuccoa + coa <==> benzcoa + succoa	4	Aromatic Compound degradation	Gmet_1528+Gmet_1529	BbsAB
BTMAT1	Butyryl-[acyl-carrier protein]:malonyl-CoA C-acyltransferase	[c] : 2beACP + h + nadh --> butACP + nad	2	Fatty Acid Synthesis	Gmet_2558	FabI
BTS	Biotin synthase	[c] : dtbt + (2) s --> btn + h + h2s	3	Vitamins & Cofactor Biosynthesis	Gmet_1582	BioB
BUTKr	butyrate kinase	[c] : atp + but <==> adp + butpi	2	Carbohydrates and related molecules	Gmet_2106, Gmet_2128	Buk, Buk1
BUTSabc	butanesulfonate transport via ABC system	atp[c] + buts[e] + h2o[c] --> adp[c] + buts[c] + h[c] + pi[c]	2	Transport	Gmet_1899, Gmet_1901, Gmet_1900, Gmet_0998, Gmet_0997, Gmet_0996	SsuA+SsuC+SsuB, SsuC1+SsuA1+SsuB1
BUTt2	Butyrate transport via proton symport, reversible	but[e] + h[e] <==> but[c] + h[c]	2	Transport
BZALCt	benzyl alcohol transport via diffusion	bzalc[e] <==> bzalc[c]	2	Transport	Gmet_1535	TodX
BZALt	Benzaldehyde transport via diffusion	bzal[e] <==> bzal[c]	2	Transport	Gmet_1535	TodX
BZSCD	benzylsuccinyl-CoA dehydrogenase	[c] : bzsuccoa + fad <==> fadh2 + phitcoa	4	Aromatic Compound degradation	Gmet_1523	BbsG
BZSCT	benzylsuccinate CoA-transferase	[c] : bzsucc + succoa <==> bzsuccoa + succ	4	Aromatic Compound degradation	Gmet_1522+Gmet_1521	BbsEF
BZSS	benzylsuccinate synthase	[c] : fum + tol <==> bzsucc	4	Aromatic Compound degradation	Gmet_1539+Gmet_1540+Gmet_1538+Gmet_1541	BssABCD
BZt6	benzoate transport in/out via proton symport	bz[e] + h[e] <==> bz[c] + h[c]	2	Transport
CA2abc	calcium transport via ABC system	atp[c] + ca2[e] + h2o[c] --> adp[c] + ca2[c] + h[c] + pi[c]	1	Transport	Gmet_3497	Cadp
CA2abc1	calcium efflux via ABC system	atp[c] + ca2[c] + h2o[c] --> adp[c] + ca2[e] + h[c] + pi[c]	2	Transport	Gmet_1614	Cat
CBIAT	Cobinamide adenyltransferase	[c] : atp + cbi + h2o <==> adcoba + pi + ppi	3	Vitamins & Cofactor Biosynthesis	Gmet_1573	BtuR
CBLAT	cob(I)alamin adenosyltransferase	[c] : atp + cbl1 + h2o <==> cobamcoa + pi + ppi	3	Vitamins & Cofactor Biosynthesis	Gmet_1573	BtuR
CBMK	carbamate kinase	[c] : atp + cbm --> adp + cbp	2	Central Metabolism	Gmet_2786	ArcC
CBPS	carbamoyl-phosphate synthase (glutamine-hydrolysing)	[c] : (2) atp + gln-L + h2o + hco3 --> (2) adp + cbp + glu-L + (2) h + pi	2	Nucleotide Metabolism	Gmet_1774+Gmet_1771, Gmet_0661+Gmet_1771	CarAB, CarAB1
CBSDC	Carboxynorspermidine decarboxylase	[c] : 2cddin + nad --> 56dhin + co2 + nadh	3	Other	Gmet_0903	NspC
CD2t4	cadminum transport out via antiport	cd2[c] + h[e] + k[e] --> cd2[e] + h[c] + k[c]	2	Transport	Gmet_3508+Gmet_3509+Gmet_3507	CzcA
CDGPT	CDPdiacylglycerol:sn-glycerol-3-phosphate 3-phosphatidyltransferase	[c] : cdpdag + glyc3p --> cmp + h + pglyp	2	Lipid & Cell Wall Metabolism	Gmet_1952, Gmet_0822	Pgs1A, PgsA
CDPDSP	CDPdiacylglycerol-serine O-phosphatidyltransferase	[c] : cdpdag + ser-L --> cmp + h + ps	2	Lipid & Cell Wall Metabolism	Gmet_1264	PssA1
CDPMEK	4-(cytidine 5'-diphospho)-2-C-methyl-D-erythritol kinase	[c] : 4c2me + atp --> 2p4c2me + adp + h	3	Vitamins & Cofactor Biosynthesis	Gmet_2849	IspE
CHDCCH	Cyclohexa-1,5-dienecarbonyl-CoA hydro-lyase	[c] : ch15deccoa + h2o <==> 6hch1eccoa	4	Aromatic Compound degradation	Gmet_2150	Dch
CHORM	chorismate mutase	[c] : chor --> pphn	2	Amino Acid Metabolism	Gmet_0346, Gmet_0862, Gmet_1955	PheA2, AroA , PheA
CHORS	chorismate synthase	[c] : 3psme --> chor + pi	2	Amino Acid Metabolism	Gmet_0976	AroF
CLPNS	cardiolipin synthetase	[c] : cdpdag + pgly --> cdlp + cmp + h	2	Other	Gmet_0065, Gmet_3078, Gmet_0078	Cls2, Cls3, Cls
Clt	chlorideion transport out via diffusion	cl[e] <==> cl[c]	2	Transport	Gmet_3470	ClC
CO2DAMR	cob(II)yrinic acid a,c-diamide reductase	[c] : (2) co2dam + nadh --> (2) co1dam + h + nad	1	Cofactor and Prosthetic Group Biosynthesis
CO2t	CO2 transport out via diffusion	co2[e] <==> co2[c]	1	Transport
Coabc	Cobalt transport via ABC system	atp[c] + cobalt2[e] + h2o[c] --> adp[c] + cobalt2[c] + h[c] + pi[c]	3	Transport	Gmet_2441+Gmet_2440+Gmet_2439, Gmet_0475+Gmet_0474+Gmet_0472+Gmet_0473	CbiMNQO2, CbiMNQO
COBALTt4	cobalt transport out via proton antiporter	cobalt2[c] + h[e] + k[e] --> cobalt2[e] + h[c] + k[c]	2	Transport	Gmet_3508+Gmet_3509+Gmet_3507	CzcA
COBALTt5	cobalt transport in/out via permease (no H+)	cobalt2[c] <==> cobalt2[e]	2	Transport	Gmet_0134, Gmet_1189	CorA2, CorA1
COBPS	cobalamin-5'-phosphate synthase	[c] : adgcoba + rdmbzi --> cobamcoa + gmp + h	3	Vitamins & Cofactor Biosynthesis	Gmet_0468	CobS
CODH	carbon-monoxide dehydrogenase	[c] : co + fdxo-4:2 + h2o --> co2 + fdxr-4:2 + (2) h	2	Other	Gmet_1902	CooS
CPC2MT	precorrin-2 C20-methyltransferase	[c] : amet + copre2 --> ahcys + copre3 + h	3	Vitamins & Cofactor Biosynthesis	Gmet_0482	CbiL
CPC3MT	precorrin-3B C17-methyltransferase	[c] : amet + copre3 + h --> ahcys + copre4	3	Vitamins & Cofactor Biosynthesis	Gmet_0485, Gmet_0484	CbiG, CbiP-CbiH
CPC4MT	precorrin-4 C11-methyltransferase	[c] : amet + copre4 --> ahcys + copre5 + h	3	Vitamins & Cofactor Biosynthesis	Gmet_0483	CbiF
CPC5MT	precorrin-5 C1-methyltransferase	[c] : amet + copre5 + h2o + (0.5) nadh --> acald + ahcys + copre6 + (1.5) h + (0.5) nad	3	Vitamins & Cofactor Biosynthesis	Gmet_0478	CbiD
CPC6MT	precorrin-6Y C5,15-methyltransferase (decarboxylating)	[c] : (2) amet + codhpre6 --> (2) ahcys + co2 + copre8 + h	3	Vitamins & Cofactor Biosynthesis	Gmet_0481	CbiE
CPC6R	precorrin-6A reductase	[c] : copre6 + h + nadph --> codhpre6 + nadp	1	Cofactor and Prosthetic Group Biosynthesis
CPC8MM	precorrin-8X methylmutase	[c] : copre8 <==> cobrnt	3	Vitamins & Cofactor Biosynthesis	Gmet_0477	CbiC
CPPPGOAN	Oxygen Independent coproporphyrinogen-III oxidase	[c] : (2) amet + cpppg3 + (2) fdxo-4:2 + (2) nadph --> (2) co2 + (2) dad-5 + (2) fdxr-4:2 + (2) h + (2) met-L + (2) nadp + pppg9	3	Vitamins & Cofactor Biosynthesis	Gmet_3535	HemN
CRESt	p-cresol transport vis diffusion	4crsol[e] <==> 4crsol[c]	2	Transport
CRET	creatininase	[c] : crtn + h2o --> creat	2	Amino Acid Metabolism	Gmet_1659	CreT
CRO4t3	chromate transport out via proton antiport	cro4[c] + h[e] --> cro4[e] + h[c]	2	Transport	Gmet_2731, Gmet_2732	YwrB, YwrA
CS	citrate synthase	[c] : accoa + h2o + oaa --> cit + coa + h	2	Central Metabolism	Gmet_1124, Gmet_2689	Cit, Cit1
CSND	Cytosine deaminase	[c] : csn + h + h2o --> nh4 + ura	3	Nucleotide Metabolism	Gmet_3524	YaaJ
CTPS1	CTP synthase (NH3)	[c] : atp + nh4 + utp --> adp + ctp + (2) h + pi	2	Nucleotide Metabolism	Gmet_1276	PyrG
CTPS2	CTP synthase (glutamine)	[c] : atp + gln-L + h2o + utp --> adp + ctp + glu-L + (2) h + pi	2	Nucleotide Metabolism	Gmet_1276	PyrG
Cuabc	Copper transport via ABC system	atp[c] + cu2[e] + h2o[c] --> adp[c] + cu2[c] + h[c] + pi[c]	2	Transport	Gmet_2772	Cudp
CYCPO	cytochrome-c peroxidase	[c] : (2) focytcc + (2) h + h2o2 --> (2) ficytcc + (2) h2o	2	Other	Gmet_3091	CcpA2
CYOO2	cytochrome-c oxidase (2 protons translocated)	(2) focytcc[c] + (4) h[c] + (0.5) o2[c] --> (2) ficytcc[c] + (2) h[e] + h2o[c]	3	Energy Metabolism	Gmet_0249+Gmet_0251+Gmet_0250+Gmet_0252	CtaBCDEF
CYOR1m	cytochrome-c reductase (menaquinol 7: 1 protons)	(2) ficytcc[c] + mql7[c] --> (2) focytcc[c] + h[e] + h[c] + mqn7[c]	1	Other
CYRDAAT	cob(I)yrinic acid a,c-diamide adenosyltransferase	[c] : atp + co1dam + h --> adcobdam + pppi	3	Vitamins & Cofactor Biosynthesis	Gmet_1573	BtuR
CYRDAS	Cob(II)yrinate a,c-diamide synthase (glutamine-hydrolysing)	[c] : (4) atp + (2) cobrnt + (4) gln-L + (2) h2o --> (4) adp + (2) co2dam + (4) glu-L + (2) h + (2) ppi	3	Vitamins & Cofactor Biosynthesis	Gmet_0470	CbiA
CYSS	cysteine synthase	[c] : acser + h2s --> ac + cys-L	2	Amino Acid Metabolism	Gmet_1558, Gmet_2988, Gmet_0264	CysK2, CysK1, CysK
CYSTL	cystathionine b-lyase	[c] : cysth-L + h2o --> hcys-L + nh4 + pyr	2	Amino Acid Metabolism	Gmet_0698, Gmet_0699	Cylb2, Cylb
CYSTRS	Cysteinyl-tRNA synthetase	[c] : atp + cys-L + trnacys --> amp + cystrna + ppi	2	Amino Acid Metabolism	Gmet_0057	CysS
CYTBD	cytochrome oxidase bd (ubiquinol-8: 2 protons)	(2) h[c] + (0.5) o2[c] + ubq8h2[c] --> (2) h[e] + h2o[c] + ubq8[c]	2	Other	Gmet_2633+Gmet_1930+Gmet_2634+Gmet_1929	CydABCD
CYTK1	cytidylate kinase (CMP)	[c] : atp + cmp <==> adp + cdp	2	Nucleotide Metabolism	Gmet_0865	Cmk
CYTK2	cytidylate kinase (dCMP)	[c] : atp + dcmp <==> adp + dcdp	2	Nucleotide Metabolism	Gmet_0865	Cmk
DADK	deoxyadenylate kinase	[c] : atp + damp <==> adp + dadp	3	Nucleotide Metabolism	Gmet_0647	Adk
DAGK	diacylglycerol kinase	[c] : 12dgr + atp --> 12dag3p + adp + h	3	Lipid & Cell Wall Metabolism	Gmet_2369	DgkA
DAHPS	3-deoxy-D-arabino-heptulosonate 7-phosphate synthetase	[c] : e4p + h2o + pep --> 2dda7p + pi	2	Amino Acid Metabolism	Gmet_0346, Gmet_0024, Gmet_2375	AroA , AroG, AroA2
DAPDC	diaminopimelate decarboxylase	[c] : 26dap-M + h --> co2 + lys-L	2	Threonine and Lysine Metabolism	Gmet_2019, Gmet_0219	LysA, LysA1
DAPE	diaminopimelate epimerase	[c] : 26dap-LL <==> 26dap-M	2	Amino Acid Metabolism	Gmet_2992	DapF
DB4PS	3,4-Dihydroxy-2-butanone-4-phosphate synthase	[c] : ru5p-D --> db4p + for + h	3	Vitamins & Cofactor Biosynthesis	Gmet_1626	RibA
DBTS	dethiobiotin synthase	[c] : atp + co2 + dann --> adp + dtbt + (3) h + pi	2	Vitamins & Cofactor Biosynthesis	Gmet_1581	BioD
DCMPDA2ir	dCMP deaminase	[c] : dcmp + h + h2o --> dump + nh4	2	Nucleotide Metabolism	Gmet_1622	ComEB
DCMPDA3ir	dCMP deaminase (CMP)	[c] : cmp + h + h2o --> nh4 + ump	2	Nucleotide Metabolism	Gmet_1622	ComEB
DDMAT5	Dodecanoyl-[acyl-carrier protein]: malonyl-CoA C-acyltransferase	[c] : 2tddACP + h + nadh --> ddcaACP + nad	2	Fatty Acid Synthesis	Gmet_2558	FabI
DEMAT4	Decanoyl-[acyl-carrier protein]:malonyl-CoA C-acyltransferase	[c] : 2tdeACP + h + nadh --> decACP + nad	2	Fatty Acid Synthesis	Gmet_2558	FabI
DGK1	deoxyguanylate kinase (dGMP:ATP)	[c] : atp + dgmp <==> adp + dgdp	2	Nucleotide Metabolism	Gmet_2327	Gmk
DGTPH	dGTPase	[c] : dgtp + h2o --> dgsn + pppi	2	Nucleotide Metabolism	Gmet_1762	Dgt
DHAD1	dihydroxy-acid dehydratase (2,3-dihydroxy-3-methylbutanoate)	[c] : 23dhmb --> 3mob + h2o	2	Amino Acid Metabolism	Gmet_1259	IlvD
DHAD2	Dihydroxy-acid dehydratase (2,3-dihydroxy-3-methylpentanoate)	[c] : 23dhmp --> 3mop + h2o	2	Amino Acid Metabolism	Gmet_1259	IlvD
DHDPRy	dihydrodipicolinate reductase (NADPH)	[c] : 23dhdp + h + nadph --> nadp + thdp	2	Amino Acid Metabolism	Gmet_0212	DapB
DHDPS	dihydrodipicolinate synthase	[c] : aspsa + pyr --> 23dhdp + h + (2) h2o	2	Amino Acid Metabolism	Gmet_0211	DapA
DHFOR2	dihydrofolate reductase	[c] : dhf + nadp <==> fol + nadph	2	Vitamins & Cofactor Biosynthesis	Gmet_2947	DfrA
DHFOR3	dihydrofolate reductase	[c] : fol + h + (2) nadph <==> (2) nadp + thf	2	Vitamins & Cofactor Biosynthesis	Gmet_2947	DfrA
DHFR	dihydrofolate reductase	[c] : dhf + h + nadph <==> nadp + thf	2	Vitamins & Cofactor Biosynthesis	Gmet_2947	DfrA
DHFS	dihydrofolate synthase	[c] : atp + dhpt + glu-L --> adp + dhf + h + pi	3	Vitamins & Cofactor Biosynthesis	Gmet_2475	FolC
DHORD4	dihydroorotate dehydrogenase	[c] : dhor-S + mqn7 <==> mql7 + orot	3	Purine and Pyrimidine Biosynthesis	Gmet_1842+Gmet_1841	PyrDK
DHORTS	dihydroorotase	[c] : dhor-S + h2o <==> cbasp + h	2	Nucleotide Metabolism	Gmet_1770	PyrC
DHPPDA2	diaminohydroxyphosphoribosylaminopyrimidine deaminase	[c] : 25dhpp + h + h2o --> 5apru + nh4	3	Vitamins & Cofactor Biosynthesis	Gmet_1624	RibD
DHPS1	dihydropteroate synthase	[c] : 2ahhmp + 4abz --> dhpt + h2o	3	Cofactor and Prosthetic Group Biosynthesis	Gmet_1889	FolP
DHPS3	dihydropteroate synthase	[c] : 2ahhmd + 4abz --> dhpt + ppi	3	Cofactor and Prosthetic Group Biosynthesis	Gmet_1889	FolP
DHQD1	3-dehydroquinate dehydratase	[c] : 3dhq <==> 3dhsk + h2o	2	Amino Acid Metabolism	Gmet_0981	AroC
DHQS	3-dehydroquinate synthase	[c] : 2dda7p --> 3dhq + pi	2	Amino Acid Metabolism	Gmet_0978	AroB
DMATT	dimethylallyltranstransferase	[c] : dmpp + ipdp --> grdp + ppi	2	Other	Gmet_1935	IspA
DMOCT	3-deoxy-manno-octulosonate cytidylyltransferase	[c] : ctp + kdo --> ckdo + ppi	2	Other	Gmet_1275	KdsB
DMPPS	1-hydroxy-2-methyl-2-(E)-butenyl 4-diphosphate reductase (dmpp)	[c] : h + h2mb4p + nadh --> dmpp + h2o + nad	3	Cofactor and Prosthetic Group Biosynthesis	Gmet_0866	LytB
DMUQ8M	3-demethylubiquinone-8 3-O-methyltransferase (ubiquinone 8)	[c] : 2omhmb + amet --> ahcys + ubq8	2	Vitamins & Cofactor Biosynthesis	Gmet_2483	UbiG
DOLPMT	Dolichyl-phosphate D-mannosyltransferase	[c] : dolp + gdpman --> dolmanp + gdp	3	Cell Envelope Biosynthesis	Gmet_2892	Dpm1
DPCOAK	dephospho-CoA kinase	[c] : atp + dpcoa --> adp + coa + h	3	Vitamins & Cofactor Biosynthesis	Gmet_3026	CoaE
DPR	2-dehydropantoate 2-reductase	[c] : 2dhp + h + nadph --> nadp + pant-R	3	Vitamins & Cofactor Biosynthesis	Gmet_2643	YlbQ
DTMPK	dTMP kinase	[c] : atp + dtmp <==> adp + dtdp	2	Nucleotide Metabolism	Gmet_2318, Gmet_3250	Tmk2, Tmk1
DUTPDP	dUTP diphosphatase	[c] : dutp + h2o --> dump + h + ppi	2	Nucleotide Metabolism	Gmet_1593	YncF
DXPRI	1-deoxy-D-xylulose-5-phosphate reductoisomerase	[c] : dxyl5p + h + nadph <==> 2me4p + nadp	2	Lipid & Cell Wall Metabolism	Gmet_1256	Dxr
DXPS	1-deoxy-D-xylulose 5-phosphate synthase	[c] : g3p + h + pyr --> co2 + dxyl5p	3	Vitamins & Cofactor Biosynthesis	Gmet_1934, Gmet_2822	Dxs1, Dxs2
ECOAH1	3-hydroxyacyl-CoA dehydratase (3-hydroxybutanoyl-CoA)	[c] : 3hbycoa <==> b2coa + h2o	2	Lipids	Gmet_2057, Gmet_2212, Gmet_2195, Gmet_2071, Gmet_2204, Gmet_1572, Gmet_2196, Gmet_3284, Gmet_2224, Gmet_1716, Gmet_2207, Gmet_1575, Gmet_3291	YngF1, YngF2, YngF10, YngF9, YngF8, YngF5, YngF11, YsiB1, YngF3, YngF7, YngF, YsiB, YngF6
ECOAH2	3-hydroxyacyl-CoA dehydratase (3-hydroxyhexanoyl-CoA)	[c] : 3hhcoa <==> h2o + hx2coa	2	Lipids	Gmet_2057, Gmet_2212, Gmet_2195, Gmet_2204, Gmet_2071, Gmet_1572, Gmet_2196, Gmet_3284, Gmet_2224, Gmet_1716, Gmet_2207, Gmet_1575, Gmet_3291	YngF5, YngF6, YsiB, YngF10, YngF, YngF2, YngF7, YngF9, YngF8, YngF3, YsiB1, YngF1, YngF11
ECOAH2c	enoyl-CoA hydratase, bacterial	[c] : 2mp2coa + h + h2o <==> hibcoa	2	Lipids	Gmet_2196, Gmet_3284, Gmet_2224, Gmet_2212, Gmet_2057, Gmet_2195, Gmet_1716, Gmet_2207, Gmet_2071, Gmet_2204, Gmet_1572, Gmet_1575	YngF11, YngF10, YngF3, YngF, YngF2, YngF1, YngF6, YngF9, YsiB, YngF5, YsiB1, YngF7
ECOAH3	3-hydroxyacyl-CoA dehydratase (3-hydroxyoctanoyl-CoA)	[c] : 3hocoa <==> h2o + oc2coa	2	Lipids	Gmet_2057, Gmet_2212, Gmet_2195, Gmet_2204, Gmet_2071, Gmet_1572, Gmet_2196, Gmet_3284, Gmet_2224, Gmet_1716, Gmet_2207, Gmet_1575, Gmet_3291	YngF10, YngF2, YngF5, YsiB, YngF7, YngF, YngF11, YngF8, YngF9, YngF6, YsiB1, YngF3, YngF1
ECOAH4	3-hydroxyacyl-CoA dehydratase (3-hydroxydecanoyl-CoA)	[c] : 3hdcoa <==> dc2coa + h2o	2	Lipids	Gmet_2057, Gmet_2212, Gmet_2195, Gmet_2204, Gmet_2071, Gmet_1572, Gmet_2196, Gmet_3284, Gmet_2224, Gmet_1716, Gmet_2207, Gmet_1575, Gmet_3291	YngF9, YngF, YngF6, YsiB1, YsiB, YngF10, YngF11, YngF5, YngF3, YngF7, YngF8, YngF2, YngF1
ECOAH5	3-hydroxyacyl-CoA dehydratase (3-hydroxydodecanoyl-CoA)	[c] : 3hddcoa <==> h2o + trans-dd2coa	2	Lipids	Gmet_2057, Gmet_2212, Gmet_2195, Gmet_2071, Gmet_2204, Gmet_1572, Gmet_2196, Gmet_3284, Gmet_2224, Gmet_1716, Gmet_2207, Gmet_1575, Gmet_3291	YngF2, YngF7, YngF10, YsiB1, YngF3, YngF1, YngF, YsiB, YngF11, YngF8, YngF6, YngF9, YngF5
ECOAH6	3-hydroxyacyl-CoA dehydratase (3-hydroxytetradecanoyl-CoA)	[c] : 3htdcoa <==> h2o + td2coa	2	Lipids	Gmet_2057, Gmet_2212, Gmet_2195, Gmet_2204, Gmet_2071, Gmet_1572, Gmet_2196, Gmet_3284, Gmet_2224, Gmet_1716, Gmet_2207, Gmet_1575, Gmet_3291	YngF11, YsiB1, YngF9, YngF, YngF5, YngF10, YngF3, YngF7, YngF8, YngF6, YsiB, YngF2, YngF1
ECOAH7	3-hydroxyacyl-CoA dehydratase (3-hydroxyhexadecanoyl-CoA)	[c] : 3hhdcoa <==> h2o + hdd2coa	2	Lipids	Gmet_2057, Gmet_2212, Gmet_2195, Gmet_2204, Gmet_2071, Gmet_1572, Gmet_2196, Gmet_3284, Gmet_2224, Gmet_1716, Gmet_2207, Gmet_1575, Gmet_3291	YngF, YsiB1, YngF9, YngF2, YngF5, YsiB, YngF3, YngF7, YngF6, YngF8, YngF10, YngF1, YngF11
EDTXS2	Endotoxin Synthesis (myristoyl transferase)	[c] : kdo2lipid4L + myrsACP --> ACP + lipa	2	Cell Envelope Biosynthesis	Gmet_0091	MsbB
EDTXS4	Endotoxin Synthesis (myristoyl transferase)	[c] : kdo2lipid4p + myrsACP --> ACP + lipa_cold	2	Cell Envelope Biosynthesis	Gmet_0091	MsbB
ENO	enolase	[c] : 2pg <==> h2o + pep	2	Central Metabolism	Gmet_2372	Eno
EPPP	exopolyphosphatase	[c] : h2o + polypi --> h + pi	2	Other	Gmet_1828, Gmet_0880	Ppx1, Ppx
ETHSabc	ethanesulfonate transport via ABC system	atp[c] + eths[e] + h2o[c] --> adp[c] + eths[c] + h[c] + pi[c]	2	Transport	Gmet_1899, Gmet_1901, Gmet_1900, Gmet_0998, Gmet_0997, Gmet_0996	SsuC1+SsuA1+SsuB1, SsuA+SsuC+SsuB
ETOHt4	ethanol transporter	etoh[e] + h[e] <==> etoh[c] + h[c]	2	Transport
FA120ACPH	fatty-acyl-ACP hydrolase	[c] : ddcaACP + h2o <==> ACP + ddca + h	2	Fatty Acid Synthesis	Gmet_1732	FatB
FA140ACPH	fatty-acyl-ACP hydrolase	[c] : h2o + myrsACP <==> ACP + h + ttdca	2	Fatty Acid Biosynthesis	Gmet_1732	FatB
FA141ACPH	fatty-acyl-ACP hydrolase	[c] : h2o + tdeACP <==> ACP + h + ttdcea	2	Fatty Acid Synthesis	Gmet_1732	FatB
FA160ACPH	fatty-acyl-ACP hydrolase	[c] : h2o + palmACP <==> ACP + h + hdca	2	Fatty Acid Biosynthesis	Gmet_1732	FatB
FA161ACPH	fatty-acyl-ACP hydrolase	[c] : h2o + hdeACP <==> ACP + h + hdcea	2	Fatty Acid Biosynthesis	Gmet_1732	FatB
FA180ACPH	fatty-acyl-ACP hydrolase	[c] : h2o + ocdACP <==> ACP + h + ocdca	2	Fatty Acid Synthesis	Gmet_1732	FatB
FA181ACPH	fatty-acyl-ACP hydrolase	[c] : h2o + octeACP <==> ACP + h + ocdcea	2	Fatty Acid Synthesis	Gmet_1732	FatB
FA182ACPH	fatty-acyl-ACP hydrolase	[c] : h2o + ocdcyaACP <==> ACP + h + ocdcya	2	Fatty Acid Synthesis	Gmet_1732	FatB
FACOAL140(ISO)	fatty-acid--CoA ligase (Iso-C14:0)	[c] : atp + coa + fa1 <==> amp + fa1coa + ppi	2	Lipids	Gmet_0256, Gmet_1613, Gmet_2246, Gmet_2229, Gmet_2020, Gmet_1469, Gmet_2692	YhfL, YhfL2, YhfL3, YhfL1, YhfL4, YhfL5, YhfL6
FACOAL150(anteiso)	fatty-acid--CoA ligase (anteiso-C15:0)	[c] : atp + coa + fa4 <==> amp + fa4coa + ppi	2	Lipids	Gmet_0256, Gmet_1613, Gmet_2246, Gmet_2229, Gmet_2020, Gmet_1469, Gmet_2692	YhfL1, YhfL5, YhfL6, YhfL3, YhfL4, YhfL, YhfL2
FACOAL150(ISO)	fatty-acid--CoA ligase (Iso-C15:0)	[c] : atp + coa + fa3 <==> amp + fa3coa + ppi	2	Lipids	Gmet_0256, Gmet_1613, Gmet_2246, Gmet_2229, Gmet_2020, Gmet_1469, Gmet_2692	YhfL, YhfL1, YhfL2, YhfL5, YhfL4, YhfL3, YhfL6
FACOAL160	fatty-acid--CoA ligase (hexadecanoate)	[c] : atp + coa + hdca <==> amp + pmtcoa + ppi	2	Lipids	Gmet_0256, Gmet_1613, Gmet_2246, Gmet_2229, Gmet_2020, Gmet_1469, Gmet_2692	YhfL6, YhfL4, YhfL5, YhfL2, YhfL, YhfL3, YhfL1
FACOAL160(ISO)	fatty-acid--CoA ligase (Iso-C16:0)	[c] : atp + coa + fa6 <==> amp + fa6coa + ppi	2	Lipids	Gmet_0256, Gmet_1613, Gmet_2246, Gmet_2229, Gmet_2020, Gmet_1469, Gmet_2692	YhfL4, YhfL1, YhfL2, YhfL5, YhfL3, YhfL, YhfL6
FACOAL161(ISO)	fatty-acid--CoA ligase (Iso-C16:1)	[c] : atp + coa + fa5 <==> amp + fa5coa + ppi	2	Lipids	Gmet_0256, Gmet_1613, Gmet_2246, Gmet_2229, Gmet_2020, Gmet_1469, Gmet_2692	YhfL4, YhfL5, YhfL, YhfL6, YhfL1, YhfL2, YhfL3
FACOAL170(anteiso)	fatty-acid--CoA ligase (anteiso-C17:0)	[c] : atp + coa + fa12 <==> amp + fa12coa + ppi	2	Lipids	Gmet_0256, Gmet_1613, Gmet_2246, Gmet_2229, Gmet_2020, Gmet_1469, Gmet_2692	YhfL6, YhfL5, YhfL3, YhfL1, YhfL, YhfL2, YhfL4
FACOAL170(ISO)	fatty-acid--CoA ligase (Iso-C17:0)	[c] : atp + coa + fa11 <==> amp + fa11coa + ppi	2	Lipids	Gmet_0256, Gmet_1613, Gmet_2246, Gmet_2229, Gmet_2020, Gmet_1469, Gmet_2692	YhfL5, YhfL3, YhfL1, YhfL, YhfL6, YhfL2, YhfL4
FACOAL171(anteiso)	fatty-acid--CoA ligase (anteiso-C17:1)	[c] : atp + coa + fa10 <==> amp + fa10coa + ppi	2	Lipids	Gmet_0256, Gmet_1613, Gmet_2246, Gmet_2229, Gmet_2020, Gmet_2692	YhfL3, YhfL6, YhfL4, YhfL5, YhfL, YhfL2
FACOAL171(ISO)	fatty-acid--CoA ligase (Iso-C17:1)	[c] : atp + coa + fa9 <==> amp + fa9coa + ppi	2	Lipids	Gmet_0256, Gmet_1613, Gmet_2246, Gmet_2229, Gmet_2020, Gmet_1469, Gmet_2692	YhfL3, YhfL4, YhfL5, YhfL1, YhfL, YhfL2, YhfL6
FACOAL180	fatty-acid--CoA ligase (octadecanoate)	[c] : atp + coa + ocdca <==> amp + ppi + strcoa	2	Lipids	Gmet_0256, Gmet_1613, Gmet_2246, Gmet_2229, Gmet_2020, Gmet_1469, Gmet_2692	YhfL, YhfL2, YhfL5, YhfL3, YhfL1, YhfL6, YhfL4
FACOAL181	fatty-acid--CoA ligase (octadecenoate)	[c] : atp + coa + ocdcea <==> amp + odecoa + ppi	2	Lipids	Gmet_0256, Gmet_1613, Gmet_2246, Gmet_2229, Gmet_2020, Gmet_1469, Gmet_2692	YhfL2, YhfL3, YhfL4, YhfL1, YhfL5, YhfL, YhfL6
FBA	fructose-bisphosphate aldolase	[c] : fdp <==> dhap + g3p	2	Central Metabolism	Gmet_1761	Fba
FBP	fructose-bisphosphatase	[c] : fdp + h2o --> f6p + pi	2	Central Metabolism	Gmet_1921	Fbp
FCLT	Heme B synthesis reaction	[c] : fe2 + ppp9 --> h + pheme	3	Vitamins & Cofactor Biosynthesis	Gmet_0019	HemH
FDH	formate dehydrogenase	[c] : for + nad --> co2 + nadh	2	Central Metabolism	Gmet_2227, Gmet_2076	YoaE+FdhD
FDH5	Formate Dehydrogenase (menaquinone-7: 2 protons)	for[c] + (3) h[c] + mqn7[c] --> co2[c] + (2) h[e] + mql7[c]	2	Transport	Gmet_1060+Gmet_1062+Gmet_2738+Gmet_1061+Gmet_1059	Fdh1
FE2abc	iron (II) transport via ABC system	atp[c] + fe2[e] + h2o[c] --> adp[c] + fe2[c] + h[c] + pi[c]	2	Transport	Gmet_2444	FeoB2
FERCYT	Fe (III) Reductase: G sulfurreducens	fe3[e] + focytcc[c] --> fe2[e] + ficytcc[c]	1	Energy Metabolism
FMETTRS	Methionyl-tRNA formyltransferase	[c] : 10fthf + mettrna --> fmettrna + thf	3	Other	Gmet_3339	Fmt
FMNAT	FMN adenylyltransferase	[c] : atp + fmn + h --> fad + ppi	3	Vitamins & Cofactor Biosynthesis	Gmet_1388	RibC
FNOR	ferredoxin-NADP reductase	[c] : fdxr-4:2 + h + nadp <==> fdxo-4:2 + nadph	1	Energy Metabolism	Gmet_3023+Gmet_3022	Sfr
FRD	fumarate reductase	[c] : fadh2 + fum --> fad + succ	2	Central Metabolism	Gmet_2395+Gmet_2396+Gmet_2397	Frd
FRD5	succinate dehydrogenase (menaquinone 7)	[c] : mqn7 + succ <==> fum + mql7	2	Central Metabolism	Gmet_2395+Gmet_2396+Gmet_2397	Frd
FRTT	farnesyltranstransferase	[c] : frdp + ipdp --> ggdp + ppi	2	Lipid & Cell Wall Metabolism	Gmet_2455	IspB
FTHFCL	5-formyltetrahydrofolate cyclo-ligase	[c] : 5fothf + atp --> adp + methf + pi	3	Vitamins & Cofactor Biosynthesis	Gmet_1179	Ftcl
FUM	fumarase	[c] : fum + h2o <==> mal-L	2	Central Metabolism	Gmet_2570	Fum1
G1PACT	glucosamine-1-phosphate N-acetyltransferase	[c] : accoa + gam1p --> acgam1p + coa + h	2	Carbohydrate Metabolism	Gmet_0103	GlmU
G1PTMT	glucose-1-phosphate thymidylyltransferase	[c] : dttp + g1p + h --> dtdpglc + ppi	2	Nucleotide Metabolism	Gmet_0924	RfbA
G1SAT	glutamate-1-semialdehyde aminotransferase	[c] : glu1sa <==> 5aop	3	Vitamins & Cofactor Biosynthesis	Gmet_3356	HemL
G3PD1	glycerol-3-phosphate dehydrogenase (NAD)	[c] : glyc3p + nad <==> dhap + h + nadh	2	Central Metabolism	Gmet_0008	GpsA
G3PD2	glycerol-3-phosphate dehydrogenase (NADP)	[c] : glyc3p + nadp <==> dhap + h + nadph	2	Central Metabolism	Gmet_0008	GpsA
G3PD4	glycerol-3-phosphate dehydrogenase (menaquinone 7)	[c] : glyc3p + mqn7 --> dhap + mql7	2	Central Metabolism	Gmet_1677	GlpA
G5SADs	L-glutamate 5-semialdehyde dehydratase (spontaneous)	[c] : glu5sa <==> 1pyr5c + h + h2o	1	Carbohydrate Metabolism
G5SD	glutamate-5-semialdehyde dehydrogenase	[c] : glu5p + h + nadph --> glu5sa + nadp + pi	2	Amino Acid Metabolism	Gmet_3199	ProA
G6PDHy	glucose 6-phosphate dehydrogenase	[c] : g6p + nadp <==> 6pgl + h + nadph	2	Pentose Phosphate Pathway	Gmet_2619	Zwf
GALT	galactose-1-phosphate uridylyltransferase	[c] : gal1p + h + utp <==> ppi + udpgal	2	Carbohydrate Metabolism	Gmet_3176	GalT
GALU	UTP-glucose-1-phosphate uridylyltransferase	[c] : g1p + h + utp <==> ppi + udpg	2	Lipid & Cell Wall Metabolism	Gmet_1159	GalU
GALURt2	galacturonate transport in via proton symport	galur[e] + h[e] --> galur[c] + h[c]	2	Transport	Gmet_3221	ExuT
GAPD	glyceraldehyde-3-phosphate dehydrogenase (NAD)	[c] : g3p + nad + pi <==> 13dpg + h + nadh	2	Central Metabolism	Gmet_1211, Gmet_1946	Gap2, Gap
GARFT	phosphoribosylglycinamide formyltransferase	[c] : 10fthf + gar <==> fgam + h + thf	2	Nucleotide Metabolism	Gmet_1845	PurN
GART	Phosphoribosylglycinamide formyltransferase 2	[c] : atp + for + gar --> adp + fgam + h + pi	2	Purine and Pyrimidine Biosynthesis	Gmet_3193	PurT
GCCa	part of glycine-cleavage complex	[c] : gly + h + lpro --> alpro + co2	2	Folate Metabolism	Gmet_3154, Gmet_3152+Gmet_3153, Gmet_0985	GcvH1+GcvP1, GcvH2+GcvP1
GCCb	part of glycine cleavage complex	[c] : alpro + thf --> dhlpro + mlthf + nh4	2	Amino Acid Metabolism	Gmet_3155	GcvT
GCCc	part of glycine-cleavage complex	[c] : dhlpro + nad --> h + lpro + nadh	2	Amino Acid Metabolism	Gmet_2764, Gmet_1896	Lpd2, Lpd
GCOAD	glutaryl-CoA dehydrogenase	[c] : glutcoa + nadp --> b2coa + co2 + nadph	3	Aromatic Compound degradation	Gmet_2075	BamM
GDMANE	GDP-4-dehydro-6-deoxy-D-mannose epimerase	[c] : gdpddm <==> gdpofuc	2	Lipid & Cell Wall Metabolism	Gmet_1312	Fcl
GDPMD	GDPmannose 4,6-dehydratase	[c] : gdpman --> gdpddm + h2o	2	Lipid & Cell Wall Metabolism	Gmet_1311, Gmet_1488	Gmd1, Gmd
GF6PTA	glutamine-fructose-6-phosphate transaminase	[c] : f6p + gln-L --> gam6p + glu-L	2	Lipid & Cell Wall Metabolism	Gmet_0104, Gmet_1487	GlmS1, GlmS
GGTT	geranylgeranyltranstransferase	[c] : ggdp + ipdp --> pendp + ppi	2	Other	Gmet_2455	IspB
GHMT	glycine hydroxymethyltransferase	[c] : ser-L + thf <==> gly + h2o + mlthf	2	Amino Acid Metabolism	Gmet_1605	GlyA
GK1	guanylate kinase (GMP:ATP)	[c] : atp + gmp <==> adp + gdp	2	Nucleotide Metabolism	Gmet_2327	Gmk
GLCP	glycogen phosphorylase	[c] : glycogen + pi --> g1p	2	Carbohydrate Metabolism	Gmet_3159, Gmet_0940	GlgP2, GlgP
GLCS1	glycogen synthase (ADPGlc)	[c] : adpglc --> adp + glycogen + h	2	Carbohydrate Metabolism	Gmet_0707, Gmet_3175	GlgA2, GlgA1
GLCURt2	glucuronate transport in via proton symport	glcur[e] + h[e] --> glcur[c] + h[c]	2	Transport	Gmet_3221	ExuT
GLGC	glucose-1-phosphate adenylyltransferase	[c] : atp + g1p + h --> adpglc + ppi	2	Glycolysis/Gluconeogenesis	Gmet_2768	GlgC
GLNS	glutamine synthetase	[c] : atp + glu-L + nh4 --> adp + gln-L + h + pi	2	Amino Acid Metabolism	Gmet_1352	GlnA
GLNSP3i	glutamine synthetase (uaagmda)	[c] : atp + nh4 + uaagmda --> adp + h + pi + uaagtmda	3	Lipid & Cell Wall Metabolism	Gmet_1352	GlnA
GLNTRS	Glutaminyl-tRNA synthetase	[c] : atp + gln-L + trnagln --> amp + glntrna + ppi	2	Amino Acid Metabolism	Gmet_0058	GlnS
GLU5K	glutamate 5-kinase	[c] : atp + glu-L --> adp + glu5p	2	Amino Acid Metabolism	Gmet_3198	ProB
GLUADT	glutaminyl-tRNA synthase (glutamine-hydrolysing)	[c] : atp + gln-L + glutrna + h2o --> adp + glntrna + glu-L + h + pi	3	Amino Acid Metabolism	Gmet_0075+Gmet_0076+Gmet_0073	GatABC
GLUDx	glutamate dehydrogenase (NAD)	[c] : glu-L + h2o + nad <==> akg + h + nadh + nh4	1	Amino Acid Metabolism	Gmet_1728	GudA
GLUDy	glutamate dehydrogenase (NADP)	[c] : glu-L + h2o + nadp <==> akg + h + nadph + nh4	2	Amino Acid Metabolism	Gmet_1186	GudB
GLUPRT	glutamine phosphoribosyldiphosphate amidotransferase	[c] : gln-L + h2o + prpp --> glu-L + ppi + pram	2	Nucleotide Metabolism	Gmet_1939	PurF
GLUR	glutamate racemase	[c] : glu-D <==> glu-L	2	Amino Acid Metabolism	Gmet_0547	MurI
GLUSx	glutamate synthase (NADH2)	[c] : akg + gln-L + h + nadh --> (2) glu-L + nad	1	Amino Acid Metabolism	Gmet_1754+Gmet_1755+Gmet_1756+Gmet_1753	GltAB
GLUSz	glutamate synthase (Ferredoxin)	[c] : akg + fdxr-4:2 + gln-L + (2) h <==> fdxo-4:2 + (2) glu-L	1	Amino Acid Metabolism	Gmet_0147	GltF
GLUTRR	glutamyl-tRNA reductase	[c] : glutrna + h + nadph --> glu1sa + nadp + trnaglu	3	Vitamins & Cofactor Biosynthesis	Gmet_3233	HemA
GLUTRS	Glutamyl-tRNA synthetase	[c] : atp + glu-L + trnaglu --> amp + glutrna + ppi	3	Vitamins & Cofactor Biosynthesis	Gmet_1780, Gmet_1736	GltX1, GltX2
GLYCLTDx	Glycolate dehydrogenase (NAD)	[c] : glx + h + nadh --> glyclt + nad	2	Glyoxylate Metabolism	Gmet_0106	YcdW
GLYCLTDy	Glycolate dehydrogenase (NADP)	[c] : glx + h + nadph --> glyclt + nadp	2	Glyoxylate Metabolism	Gmet_0106	YcdW
GLYCTO2	Glycolate oxidase	[c] : glyclt + ubq8 --> glx + ubq8h2	2	Alternate Carbon Metabolism	Gmet_3245+Gmet_3246	GlcDF
GLYCTO3	Glycolate oxidase	[c] : glyclt + mqn8 --> glx + mql8	2	Alternate Carbon Metabolism	Gmet_3245+Gmet_3246	GlcDF
GLYD	glycerate dehydrogenase	[c] : h + hpyr + nadh <==> glyc-R + nad	2	Central Metabolism	Gmet_2695	HprA
GLYK	glycerol kinase	[c] : atp + glyc --> adp + glyc3p + h	2	Central Metabolism	Gmet_1676	GlpK
GLYTRS	Glycyl-tRNA synthetase	[c] : atp + gly + trnagly --> amp + glytrna + ppi	2	Amino Acid Metabolism	Gmet_2942+Gmet_2941	GlyQS
GMHEPAT	D-glycero-D-manno-hepose 1-phosphate adenyltransferase	[c] : atp + gmh1p + h --> adphep-D,D + ppi	2	Cell Envelope Biosynthesis	Gmet_0922	RfaEec
GMHEPK	D-glycero-D-manno-heptose 7-phosphate kinase	[c] : atp + gmh7p --> adp + gmh17bp + h	2	Cell Envelope Biosynthesis	Gmet_0922	RfaEec
GMPS2	GMP synthase (glutamine-hydrolysing)	[c] : atp + gln-L + h2o + xmp --> amp + glu-L + gmp + (2) h + ppi	2	Nucleotide Metabolism	Gmet_2292	GuaA
GOFUCR	GDP-4-oxo-L-fucose reductase	[c] : gdpofuc + h + nadph --> gdpfuc + nadp	2	Lipid & Cell Wall Metabolism	Gmet_1312	Fcl
GRTT	geranyltranstransferase	[c] : grdp + ipdp --> frdp + ppi	2	Other	Gmet_1935	IspA
GSADH	L-glutamate 5-semialdehyde dehydrogenase	[c] : glu5sa + h2o + nad --> glu-L + (2) h + nadh	1	Amino Acid Metabolism	Gmet_3512	PyrcPrd
GTPCII	GTP cyclohydrolase II	[c] : gtp + (3) h2o --> 25dhpp + for + (2) h + ppi	3	Vitamins & Cofactor Biosynthesis	Gmet_1626	RibA
GTPDPK	GTP diphosphokinase	[c] : atp + gtp --> amp + gdptp + h	2	Nucleotide Metabolism	Gmet_2325	RelA
GUAPRTr	guanine phosphoribosyltransferase	[c] : gua + prpp <==> gmp + ppi	3	Nucleotide Metabolism	Gmet_2716	Hpt
GUI1	glucuronate isomerase (D-glucuronate)	[c] : glcur <==> fruur	2	Alternate Carbon Metabolism	Gmet_0451	UxaC
GUI2	glucuronate isomerase (D-galacturonate)	[c] : galur <==> tagur	2	Alternate Carbon Metabolism	Gmet_0451	UxaC
H2Ot5	H2O transport via diffusion	h2o[e] <==> h2o[c]	2	Transport, Extracellular
H2td	hydrogen transport	h2[c] <==> h2[e]	1	Transport
HACD1	3-hydroxyacyl-CoA dehydrogenase (acetoacetyl-CoA)	[c] : aacoa + h + nadh <==> 3hbycoa + nad	2	Lipids	Gmet_2269, Gmet_1717, Gmet_2203	MmgB2, YusL, MmgB1
HACD2	3-hydroxyacyl-CoA dehydrogenase (3-oxohexanoyl-CoA)	[c] : 3ohcoa + h + nadh <==> 3hhcoa + nad	2	Lipids	Gmet_2269	YusL
HACD3	3-hydroxyacyl-CoA dehydrogenase (3-oxooctanoyl-CoA)	[c] : 3oocoa + h + nadh <==> 3hocoa + nad	2	Lipids	Gmet_2269	YusL
HACD4	3-hydroxyacyl-CoA dehydrogenase (3-oxodecanoyl-CoA)	[c] : 3odcoa + h + nadh <==> 3hdcoa + nad	2	Lipids	Gmet_2269	YusL
HACD5	3-hydroxyacyl-CoA dehydrogenase (3-oxododecanoyl-CoA)	[c] : 3oddcoa + h + nadh <==> 3hddcoa + nad	2	Lipids	Gmet_2269	YusL
HACD6	3-hydroxyacyl-CoA dehydrogenase (3-oxotetradecanoyl-CoA)	[c] : 3otdcoa + h + nadh <==> 3htdcoa + nad	2	Lipids	Gmet_2269	YusL
HACD7	3-hydroxyacyl-CoA dehydrogenase (3-oxohexadecanoyl-CoA)	[c] : 3ohdcoa + h + nadh <==> 3hhdcoa + nad	2	Lipids	Gmet_2269	YusL
HACD8	3-hydroxyacyl-CoA dehydrogenase (2-Methylacetoacetyl-CoA)	[c] : 3hmbcoa + nad <==> 2maacoa + h + nadh	2	Lipids	Gmet_2269	YusL
HACOADr	3-hydroxyacyl-CoA dehydrogenase	[c] : 3hmp + nad --> h + mmalsa-S + nadh	2	Lipids	Gmet_2269	YusL
HBUHL1	(3R)-3-Hydroxybutanoyl-[acyl-carrier-protein] hydro-lyase	[c] : 3hbACP --> 2beACP + h2o	2	Fatty Acid Synthesis	Gmet_1697, Gmet_2354	FabAZ, FabAZ1
HBUR1	(3R)-3-Hydroxybutanoyl-[acyl-carrier protein]:NADP+ oxidoreductase	[c] : actACP + h + nadph --> 3hbACP + nadp	2	Fatty Acid Synthesis	Gmet_1694, Gmet_1601	FabG1, FabG2
HBZOPT	4-hydroxybenzoate octaprenyltransferase	[c] : 4hbz + octdp --> 3ophb + ppi	2	Other	Gmet_3393	UbiA
HCITS	homocitrate synthase	[c] : accoa + akg + h2o --> coa + h + hcit	2	Amino Acid Metabolism	Gmet_0692	NifV
HCO3E	carbonate dehydratase (HCO3 equilibration reaction)	[c] : co2 + h2o <==> h + hco3	2	Nonenzymatic Chemical Reactions	Gmet_3517, Gmet_1242, Gmet_0774	CynT1, CynT2, CynT
HDDHL5	(3R)-3-Hydroxybutanoyl-[acyl-carrier-protein] hydro-lyase	[c] : 3hddACP --> 2tddACP + h2o	2	Fatty Acid Synthesis	Gmet_1697, Gmet_2354	FabAZ1, FabAZ
HDDR5	3R)-3-Hydroxydodecanoyl-[acyl-carrier-protein]:NADP+ oxidoreductase	[c] : 3oxddACP + h + nadph --> 3hddACP + nadp	2	Fatty Acid Synthesis	Gmet_1694, Gmet_1601	FabG2, FabG1
HDEHL4	(3R)-3-Hydroxybutanoyl-[acyl-carrier-protein] hydro-lyase	[c] : 3hdeACP --> 2tdeACP + h2o	2	Fatty Acid Synthesis	Gmet_1697, Gmet_2354	FabAZ1, FabAZ
HDER4	(3R)-3-Hydroxydecanoyl-[acyl-carrier-protein]:NADP+ oxidoreductase	[c] : 3oxdeACP + h + nadph --> 3hdeACP + nadp	2	Fatty Acid Synthesis	Gmet_1694, Gmet_1601	FabG1, FabG2
HDH	hydrogen dehydrogenase	[c] : h2 + nad <==> h + nadh	3	Energy Metabolism	Gmet_1111+Gmet_1109+Gmet_1110+Gmet_1113+Gmet_1112	Hox
HDMAT7	Hexadecanoyl-[acyl-carrier protein]:malonyl-CoA C-acyltransferase	[c] : nad + palmACP <==> h + hdeACP + nadh	2	Fatty Acid Synthesis	Gmet_2558	FabI
HEMAT2	Hexanoyl-[acyl-carrier protein]:malonyl-CoA C-acyltransferase	[c] : 2theACP + h + nadh --> hexACP + nad	2	Fatty Acid Synthesis	Gmet_2558	FabI
HEMEOS	Heme O synthase	[c] : frdp + h2o + pheme --> h + hemeO + ppi	3	Cofactor and Prosthetic Group Biosynthesis	Gmet_0253	CyoE
HEPTT	trans-heptaprenyltranstransferase	[c] : hepdp + ipdp --> octdp + ppi	2	Lipid & Cell Wall Metabolism	Gmet_2455	IspB
HEXSabc	hexanesulfonate transport via ABC system	atp[c] + h2o[c] + hexs[e] --> adp[c] + h[c] + hexs[c] + pi[c]	2	Transport	Gmet_1899, Gmet_1901, Gmet_1900, Gmet_0998, Gmet_0997, Gmet_0996	SsuC1+SsuA1+SsuB1, SsuA+SsuC+SsuB
HEXTT	trans-hexaprenyltranstransferase	[c] : hexdp + ipdp --> hepdp + ppi	2	Lipid & Cell Wall Metabolism	Gmet_2455	IspB
HGR	mercury(II) reductase	[c] : hg2 + nadph <==> h + hg0 + nadp	1	Central Metabolism	Gmet_0177	MerA
HHDHL7	(3R)-3-Hydroxypalmitoyl-[acyl-carrier-protein] hydro-lyase	[c] : 3hpaACP --> h2o + hdeACP	2	Fatty Acid Synthesis	Gmet_1697, Gmet_2354	FabAZ, FabAZ1
HHDR7	(3R)-3-Hydroxypalmitoyl-[acyl-carrier-protein]:NADP+ oxidoreductase	[c] : 3oxhdACP + h + nadph --> 3hpaACP + nadp	2	Fatty Acid Synthesis	Gmet_1694, Gmet_1601	FabG1, FabG2
HHYHL2	(3R)-3-Hydroxybutanoyl-[acyl-carrier-protein] hydro-lyase	[c] : 3hhACP --> 2theACP + h2o	2	Fatty Acid Synthesis	Gmet_1697, Gmet_2354	FabAZ, FabAZ1
HHYR2	(3R)-3-Hydroxyhexanoyl-[acyl-carrier-protein]:NADP+ oxidoreductase	[c] : 3oxhACP + h + nadph --> 3hhACP + nadp	2	Fatty Acid Synthesis	Gmet_1694, Gmet_1601	FabG1, FabG2
HISTD	histidinol dehydrogenase	[c] : h2o + histd + (2) nad --> (3) h + his-L + (2) nadh	2	Amino Acid Metabolism	Gmet_0384	HisD
HISTP	histidinol-phosphatase	[c] : h2o + hisp --> histd + pi	1	Amino Acid Metabolism	Gmet_0923	HisJ
HISTRS	Histidyl-tRNA synthetase	[c] : atp + his-L + trnahis --> amp + histrna + ppi	2	Amino Acid Metabolism	Gmet_3259, Gmet_1913	HisS, HisS2
HMBS	hydroxymethylbilane synthase	[c] : h2o + (4) ppbng --> hmbil + (4) nh4	2	Cofactor and Prosthetic Group Biosynthesis	Gmet_3234	HemC
HMGL	hydroxymethylglutaryl-CoA lyase	[c] : hmgcoa --> acac + accoa	2	Lipids	Gmet_3293	YngG
HMPK1	hydroxymethylpyrimidine kinase (ATP)	[c] : 4ahmmp + atp --> 4ampm + adp + h	3	Vitamins & Cofactor Biosynthesis	Gmet_2909	ThiD
HMPK2	hydroxymethylpyrimidine kinase (CTP)	[c] : 4ahmmp + ctp --> 4ampm + cdp + h	2	Vitamins & Cofactor Biosynthesis	Gmet_2909	ThiD
HMPK3	hydroxymethylpyrimidine kinase (UTP)	[c] : 4ahmmp + utp --> 4ampm + h + udp	2	Vitamins & Cofactor Biosynthesis	Gmet_2909	ThiD
HMPK4	hydroxymethylpyrimidine kinase (GTP)	[c] : 4ahmmp + gtp --> 4ampm + gdp + h	2	Vitamins & Cofactor Biosynthesis	Gmet_2909	ThiD
HMPSCD	2-[hydroxy(phenyl)methyl]-succinyl-CoA dehydrogenase	[c] : hmpscoa + nad <==> bsuccoa + h + nadh	4	Aromatic Compound degradation	Gmet_1530+Gmet_1531	BbsCD
HOCCD	6-hydroxycyclohex-1-ene-1-carbonyl CoA dehydrogenase	[c] : 6hch1eccoa + nad <==> 6occhcoa + h + nadh	4	Aromatic Compound degradation	Gmet_2151	Had
HOCHL3	((3R)-3-Hydroxybutanoyl-[acyl-carrier-protein] hydro-lyase	[c] : 3hocACP --> 2toceACP + h2o	2	Fatty Acid Synthesis	Gmet_1697, Gmet_2354	FabAZ, FabAZ1
HOCR3	(3R)-3-Hydroxyoctanoyl-[acyl-carrier-protein]:NADP+ oxidoreductase	[c] : 3oxocACP + h + nadph --> 3hocACP + nadp	2	Fatty Acid Synthesis	Gmet_1694, Gmet_1601	FabG2, FabG1
HODHL8	(3R)-3-Hydroxyoctadecanoyl-[acyl-carrier-protein] hydro-lyase	[c] : 3hocdacp --> 2tocdACP + h2o	2	Fatty Acid Synthesis	Gmet_1697, Gmet_2354	FabAZ1, FabAZ
HODR8	(3R)-3-Hydroxyoctadecanoyl-[acyl-carrier-protein]:NADP+ oxidoreductase	[c] : 3oxocdacp + h + nadph --> 3hocdacp + nadp	2	Fatty Acid Synthesis	Gmet_1694, Gmet_1601	FabG2, FabG1
HP5CD	3-hydroxy-1-pyrroline-5-carboxylate dehydrogenase	[c] : 1p3h5c + (2) h2o + nad --> 4hglu + h + nadh	2	Amino Acid Metabolism	Gmet_3512	PyrcPrd
HPPK	2-amino-4-hydroxy-6-hydroxymethyldihydropteridine diphosphokinase	[c] : 2ahhmp + atp --> 2ahhmd + amp + h	3	Vitamins & Cofactor Biosynthesis	Gmet_0495	FolK
HPYRRx	hydroxypyruvate reductase	[c] : h + hpyr + nadh --> glyc-R + nad	2	Alternate Carbon Metabolism	Gmet_0106	YcdW
HPYRRy	hydroxypyruvate reductase	[c] : h + hpyr + nadph --> glyc-R + nadp	2	Alternate Carbon Metabolism	Gmet_0106	YcdW
HSAT	Acetyl-CoA:L-homoserine O-acetyltransferase	[c] : accoa + hom-L <==> achms + coa	2	Amino Acid Metabolism	Gmet_2783	MetA1
HSDy	homoserine dehydrogenase (NADPH)	[c] : hom-L + nadp <==> aspsa + h + nadph	2	Amino Acid Metabolism	Gmet_1629	Hom
HSK	homoserine kinase	[c] : atp + hom-L --> adp + h + phom	1	Amino Acid Metabolism
HSTPT	histidinol-phosphate transaminase	[c] : glu-L + imacp --> akg + h + hisp	2	Amino Acid Metabolism	Gmet_0385	HisC
HTDHL6	(3R)-3-Hydroxypalmitoyl-[acyl-carrier-protein] hydro-lyase	[c] : 3htdACP --> h2o + tdeACP	2	Fatty Acid Synthesis	Gmet_1697, Gmet_2354	FabAZ, FabAZ1
HTDR6	3R)-3-Hydroxytetradecanoyl-[acyl-carrier-protein]:NADP+ oxidoreductase	[c] : 3oxtdACP + h + nadph --> 3htdACP + nadp	2	Fatty Acid Synthesis	Gmet_1694, Gmet_1601	FabG2, FabG1
HXPRT	hypoxanthine phosphoribosyltransferase (Hypoxanthine)	[c] : hxan + prpp --> imp + ppi	3	Nucleotide Metabolism	Gmet_2716	Hpt
ICDHy	isocitrate dehydrogenase (NADP)	[c] : icit + nadp <==> akg + co2 + nadph	2	Central Metabolism	Gmet_1359	Icd
ICHORSi	Isochorismate Synthase	[c] : chor --> ichor	1	Cofactor and Prosthetic Group Biosynthesis
ICHORT	isochorismatase	[c] : h2o + ichor --> 23ddhb + pyr	2	Vitamins & Cofactor Biosynthesis	Gmet_2952, Gmet_2564	EntB1, EntB
IG3PS	Imidazole-glycerol-3-phosphate synthase	[c] : gln-L + prlp --> aicar + eig3p + glu-L + (2) h	2	Amino Acid Metabolism	Gmet_0387+Gmet_0389	HisF
IGPDH	imidazoleglycerol-phosphate dehydratase	[c] : eig3p + h --> h2o + imacp	2	Amino Acid Metabolism	Gmet_0386	HisB
IGPS	indole-3-glycerol-phosphate synthase	[c] : 2cpr5p + h --> 3ig3p + co2 + h2o	2	Amino Acid Metabolism	Gmet_2494	TrpC
ILEabc	L-isoleucine transport via ABC system	atp[c] + h2o[c] + ile-L[e] --> adp[c] + h[c] + ile-L[c] + pi[c]	2	Transport	Gmet_1823+Gmet_1822+Gmet_1819+Gmet_1821+Gmet_1820	AzlCD
ILETA	isoleucine transaminase	[c] : akg + ile-L <==> 3mop + glu-L	2	Amino Acid Metabolism	Gmet_2853	IlvE
ILETRS	Isoleucyl-tRNA synthetase	[c] : atp + ile-L + trnaile --> amp + iletrna + ppi	2	Amino Acid Metabolism	Gmet_0351	IleS
IMPC	IMP cyclohydrolase	[c] : h2o + imp <==> fprica	2	Nucleotide Metabolism	Gmet_2905	PurH
IMPD	IMP dehydrogenase	[c] : h2o + imp + nad --> h + nadh + xmp	2	Nucleotide Metabolism	Gmet_2293	GuaB
IOR	indolepyruvate ferredoxin oxidoreductase	[c] : coa + (2) fdox + indpyr <==> co2 + (2) fdred + h + indaccoa	2	Tyrosine, Tryptophan, and Phenylalanine Metabolism	Gmet_0949+Gmet_0948, Gmet_1827+Gmet_1826	IorAB1, IorAB2
IOR2	indolepyruvate ferredoxin oxidoreductase (phenylpyvurate)	[c] : coa + (2) fdox + phpyr <==> co2 + (2) fdred + h + phaccoa	2	Tyrosine, Tryptophan, and Phenylalanine Metabolism	Gmet_0949+Gmet_0948, Gmet_1827+Gmet_1826	IorAB1, IorAB2
IOR3	indolepyruvate ferredoxin oxidoreductase (hydroxyphenylpyvurate)	[c] : 34hpp + coa + (2) fdox <==> 4hphaccoa + co2 + (2) fdred + h	2	Tyrosine, Tryptophan, and Phenylalanine Metabolism	Gmet_0949+Gmet_0948, Gmet_1827+Gmet_1826	IorAB1, IorAB2
IPDPS	1-hydroxy-2-methyl-2-(E)-butenyl 4-diphosphate reductase (ipdp)	[c] : h + h2mb4p + nadh --> h2o + ipdp + nad	3	Cofactor and Prosthetic Group Biosynthesis	Gmet_0866	LytB
IPMD	3-isopropylmalate dehydrogenase	[c] : 3c2hmp + nad --> 3c4mop + h + nadh	1	Amino Acid Metabolism	Gmet_0602	LeuB
IPPMIa	3-isopropylmalate dehydratase	[c] : 3c2hmp <==> 2ippm + h2o	1	Amino Acid Metabolism	Gmet_1269+Gmet_1268	LeuCD
IPPMIb	2-isopropylmalate hydratase	[c] : 2ippm + h2o <==> 3c3hmp	1	Amino Acid Metabolism	Gmet_1269+Gmet_1268	LeuCD
IPPS	2-isopropylmalate synthase	[c] : 3mob + accoa + h2o --> 3c3hmp + coa + h	2	Amino Acid Metabolism	Gmet_1265, Gmet_1879	LeuA3, LeuA
IQNLOR	isoquinoline 1-oxidoreductase	[c] : (2) ficytcc + h2o + iqnl <==> (2) focytcc + (2) h + iqnln	2	Energy Metabolism	Gmet_0838+Gmet_0837	IorAB
ISTNTabc	Isethionate transport via ABC system	atp[c] + h2o[c] + istnt[e] --> adp[c] + h[c] + istnt[c] + pi[c]	2	Transport	Gmet_1899, Gmet_1901, Gmet_1900, Gmet_0998, Gmet_0997, Gmet_0996	SsuA+SsuB+SsuC, SsuC1+SsuA1+SsuB1
ITPASE	dITP pyrophosphatase	[c] : ditp + h2o --> dimp + ppi	3	Nucleotide Metabolism	Gmet_1875	IxpP
KARA1	ketol-acid reductoisomerase (2,3-dihydroxy-3-methylbutanoate)	[c] : 23dhmb + nadp <==> alac-S + h + nadph	2	Amino Acid Metabolism	Gmet_1262	IlvC
KARA2	ketol-acid reductoisomerase (2-Acetolactate)	[c] : 2ahbut + h + nadph <==> 23dhmp + nadp	2	Amino Acid Metabolism	Gmet_1262	IlvC
KAS1	b-ketoacyl synthetase (Iso-C14:0)	[c] : (14) h + ibcoa + (5) malcoa + (10) nadph --> (5) co2 + (6) coa + fa1 + (4) h2o + (10) nadp	1	Fatty Acid Metabolism
KAS17	b-ketoacyl synthetase (n-C18:1)	[c] : accoa + (22) h + (8) malcoa + (15) nadph --> (8) co2 + (9) coa + (7) h2o + (15) nadp + ocdcea	1	Fatty Acid Metabolism
KAS3	b-ketoacyl synthetase (Iso-C15:0)	[c] : (14) h + ivcoa + (5) malcoa + (10) nadph --> (5) co2 + (6) coa + fa3 + (4) h2o + (10) nadp	1	Fatty Acid Metabolism
KAS4	b-ketoacyl synthetase (Anteiso-C15:0)	[c] : 2mbcoa + (14) h + (5) malcoa + (10) nadph --> (5) co2 + (6) coa + fa4 + (4) h2o + (10) nadp	1	Fatty Acid Metabolism
KAS9	b-ketoacyl synthetase (Iso-C17:1)	[c] : (16) h + ivcoa + (6) malcoa + (11) nadph --> (6) co2 + (7) coa + fa9 + (5) h2o + (11) nadp	1	Fatty Acid Metabolism
KDOPP	3-deoxy-manno-octulosonate-8-phosphatase	[c] : h2o + kdo8p --> kdo + pi	2	Cell Envelope Biosynthesis	Gmet_1279	KdoP
KDOPS	2-dehydro-3-deoxy-phosphooctonate aldolase	[c] : ara5p + h2o + pep --> kdo8p + pi	2	Lipid & Cell Wall Metabolism	Gmet_1277	KdsA
Kt6	potassium transport in/out via proton symport	h[e] + k[e] <==> h[c] + k[c]	1	Transport	Gmet_2550, Gmet_0038, Gmet_0039, Gmet_1105+Gmet_3488	KefC, Kup, TrkA, Kup2
Ktabc	H+/K+-exchanging ATPase	atp[c] + h2o[c] + k[e] --> adp[c] + h[e] + k[c] + pi[c]	2	Transport	Gmet_2433+Gmet_2435+Gmet_2434	KdpABC
LCYSTabc	cysteate transport via ABC system	Lcyst[e] + atp[c] + h2o[c] --> Lcyst[c] + adp[c] + h[c] + pi[c]	2	Transport	Gmet_1899, Gmet_1901, Gmet_1900, Gmet_0998, Gmet_0997, Gmet_0996	SsuC1+SsuA1+SsuB1, SsuA+SsuC+SsuB
LEUabc	L-leucine transport via ABC system	atp[c] + h2o[c] + leu-L[e] --> adp[c] + h[c] + leu-L[c] + pi[c]	2	Transport	Gmet_1823+Gmet_1822+Gmet_1819+Gmet_1821+Gmet_1820	AzlCD
LEUD	D-leucine dehydrogenase	[c] : h2o + leu-D + nad --> 4mop + h + nadh + nh4	2	Valine, Leucine, and Isoleucine Metabolism	Gmet_1186	Bcd
LEUTA	leucine transaminase	[c] : akg + leu-L <==> 4mop + glu-L	2	Amino Acid Metabolism	Gmet_2853	IlvE
LEUTRS	Leucyl-tRNA synthetase	[c] : atp + leu-L + trnaleu --> amp + leutrna + ppi	2	Amino Acid Metabolism	Gmet_2300	LeuS
LGTHL	lactoylglutathione lyase	[c] : gthrd + mthgxl --> lgt-S	3	Other	Gmet_2237	GloA
LPADSS	Lipid A disaccaride synthase	[c] : lipidX + u23ga --> h + lipidAds + udp	2	Lipid & Cell Wall Metabolism	Gmet_2350	LpxB
LYSt3	L-lysine transport out via proton antiport	h[e] + lys-L[c] --> h[c] + lys-L[e]	2	Transport	Gmet_0798	LysE1
LYSTRS	Lysyl-tRNA synthetase	[c] : atp + lys-L + trnalys --> amp + lystrna + ppi	2	Amino Acid Metabolism	Gmet_2360	LysS
MACPMT	Malonyl-CoA:[acyl-carrier-protein] S-malonyltransferase	[c] : ACP + malcoa --> coa + malACP	2	Fatty Acid Synthesis	Gmet_1691, Gmet_1600	FabD, FabD2
MAN1PT1	mannose-1-phosphate guanylyltransferase	[c] : gtp + h + man1p --> gdpman + ppi	3	Cell Envelope Biosynthesis	Gmet_3178	Mpg
MAN1PT2	mannose-1-phosphate guanylyltransferase (GDP)	[c] : gdp + h + man1p --> gdpman + pi	3	Cell Envelope Biosynthesis	Gmet_1104	ManC
MAN6PI	mannose-6-phosphate isomerase	[c] : man6p <==> f6p	2	Carbohydrate Metabolism	Gmet_2471	RfbAGs
MCITD	2-methylcitrate dehydratase	[c] : 2mcit --> 2mcacn + h2o	2	Alternate Carbon Metabolism	Gmet_1123	PrpD
MCMAT2	Butyryl-[acyl-carrier protein]:malonyl-[acyl-carrier-protein]C-acyltransferase (decarboxylating)	[c] : butACP + h + malACP --> 3oxhACP + ACP + co2	2	Fatty Acid Synthesis	Gmet_1599, Gmet_1603, Gmet_3272, Gmet_1695, Gmet_1696	FabF2, FabF, FabF3, FabH1, FabH
MCMAT3	Hexanoyl-[acyl-carrier protein]:malonyl-[acyl-carrier-protein] C-acyltransferase	[c] : h + hexACP + malACP --> 3oxocACP + ACP + co2	2	Fatty Acid Synthesis	Gmet_1603, Gmet_1695, Gmet_1696	FabF, FabF3, FabF2
MCMAT4	Octanoyl-[acyl-carrier protein]:malonyl-[acyl-carrier-protein] C-acyltransferase (decarboxylating)	[c] : h + malACP + octACP --> 3oxdeACP + ACP + co2	2	Fatty Acid Synthesis	Gmet_1603, Gmet_1695, Gmet_1696	FabF3, FabF, FabF2
MCMAT5	Decanoyl-[acyl-carrier protein]:malonyl-[acyl-carrier-protein] C-acyltransferase	[c] : decACP + h + malACP --> 3oxddACP + ACP + co2	2	Fatty Acid Synthesis	Gmet_1603, Gmet_1695, Gmet_1696	FabF2, FabF3, FabF
MCMAT6	Dodecanoyl-[acyl-carrier-protein]:malonyl-[acyl-carrier-protein] C-acyltransferase	[c] : ddcaACP + h + malACP --> 3oxtdACP + ACP + co2	2	Fatty Acid Synthesis	Gmet_1603, Gmet_1695, Gmet_1696	FabF3, FabF2, FabF
MCMAT7	Tetradecanoyl-[acyl-carrier-protein]:malonyl-[acyl-carrier-protein] C-acyltransferase	[c] : h + malACP + myrsACP --> 3oxhdACP + ACP + co2	2	Fatty Acid Synthesis	Gmet_1603, Gmet_1695, Gmet_1696	FabF3, FabF2, FabF
MCMAT8	Hexadecanoyl-[acyl-carrier-protein]:malonyl-[acyl-carrier-protein] C-acyltransferase	[c] : h + malACP + palmACP --> 3oxocdacp + ACP + co2	2	Fatty Acid Synthesis	Gmet_1603, Gmet_1695, Gmet_1696	FabF2, FabF3, FabF
MCSNAH1r	5-Methylcytosine aminohydrolase	[c] : 5mcsn + h + h2o <==> nh4 + thym	3	Nucleotide Metabolism	Gmet_3524	YaaJ
MDH	malate dehydrogenase	[c] : mal-L + nad <==> h + nadh + oaa	2	Central Metabolism	Gmet_1360	MLdh
ME2	malic enzyme (NADP)	[c] : mal-L + nadp --> co2 + nadph + pyr	2	Central Metabolism	Gmet_1637	Mae
MECDPDH	2C-methyl-D-erythritol 2,4 cyclodiphosphate dehydratase	[c] : 2mecdp + nadh --> h2mb4p + h2o + nad	3	Cofactor and Prosthetic Group Biosynthesis	Gmet_1353	IspG
MECDPS	2-C-methyl-D-erythritol 2,4-cyclodiphosphate synthase	[c] : 2p4c2me --> 2mecdp + cmp	3	Vitamins & Cofactor Biosynthesis	Gmet_0059	IspF
MEPCT	2-C-methyl-D-erythritol 4-phosphate cytidylyltransferase	[c] : 2me4p + ctp + h --> 4c2me + ppi	2	Other	Gmet_0060	IspD
METACH	O-Acetyl-L-homoserine acetate-lyase (adding methanethiol)	[c] : achms + h2s <==> ac + hcys-L	2	Amino Acid Metabolism	Gmet_0819, Gmet_1566, Gmet_2390	MetAC2, MetAC1, MetAC
METAT	methionine adenosyltransferase	[c] : atp + h2o + met-L --> amet + pi + ppi	2	Amino Acid Metabolism	Gmet_1290, Gmet_2549	MetK, MetK2
METS	methionine synthase	[c] : 5mthf + hcys-L --> h + met-L + thf	2	Amino Acid Metabolism	Gmet_0549	MetH
METSR-S1	L-methionine-S-oxide reductase (trdrd)	[c] : metox + trdrd --> h2o + met-L + trdox	2	Amino Acid Metabolism	Gmet_0222	MsrA
METSR-S2	L-methionine S-oxide reductase (H2O2)	[c] : h2o2 + met-L --> h2o + metox	2	Amino Acid Metabolism	Gmet_0222	MsrA
METTRS	Methionyl-tRNA synthetase	[c] : atp + met-L + trnamet --> amp + mettrna + ppi	2	Amino Acid Metabolism	Gmet_2321	MetS
MGt5	magnesium transport in/out via permease (no H+)	mg2[c] <==> mg2[e]	2	Transport	Gmet_0134, Gmet_1189	CorA2, CorA1
MI1PP	myo-inositol 1-phosphatase	[c] : h2o + mi1p-D --> inost + pi	2	Cell Envelope Biosynthesis	Gmet_0697	SuhB
MICITH	2-methylisocitrate hydratase	[c] : 2mcacn + h2o --> micit	3	Alternate Carbon Metabolism	Gmet_2763, Gmet_1016, Gmet_1912	Aco2, Aco1, Aco3
MICITL	methylisocitrate lyase	[c] : micit <==> pyr + succ	2	Alternate Carbon Metabolism	Gmet_1122	PrpB
MME	methylmalonyl-CoA epimerase	[c] : mmcoa-R <==> mmcoa-S	3	Amino Acid Metabolism	Gmet_3253	Mce
MMM	methylmalonyl-CoA mutase	[c] : mmcoa-R --> succoa	2	Other	Gmet_2209+Gmet_2208, Gmet_3251+Gmet_1574	MutAB
MNabc	manganese transport via ABC system	atp[c] + h2o[c] + mn2[e] --> adp[c] + h[c] + mn2[c] + pi[c]	2	Transport	Gmet_0491, Gmet_0493, Gmet_0492	ZnuB+ZnuC+ZnuA
MOAT	3-deoxy-D-manno-octulosonic acid transferase	[c] : ckdo + lipidA --> cmp + h + kdolipid4	2	Cell Envelope Biosynthesis	Gmet_2348	KdtA
MOAT2	3-deoxy-D-manno-octulosonic acid transferase	[c] : ckdo + kdolipid4 --> cmp + h + kdo2lipid4	2	Cell Envelope Biosynthesis	Gmet_2348	KdtA
MOBDabc	molybdate transport via ABC system	atp[c] + h2o[c] + mobd[e] --> adp[c] + h[c] + mobd[c] + pi[c]	2	Transport	Gmet_0511+Gmet_0513+Gmet_0512+Gmet_0514	ModABCE
MOHMT	3-methyl-2-oxobutanoate hydroxymethyltransferase	[c] : 3mob + h2o + mlthf --> 2dhp + thf	3	Vitamins & Cofactor Biosynthesis	Gmet_1642	PanB
MOPSabc	MOPS transport via ABC system	atp[c] + h2o[c] + mops[e] --> adp[c] + h[c] + mops[c] + pi[c]	2	Transport	Gmet_1899, Gmet_1901, Gmet_1900, Gmet_0998, Gmet_0997, Gmet_0996	SsuA+SsuB+SsuC, SsuC1+SsuA1+SsuB1
MSO3abc	methanesulfonate transport via ABC system	atp[c] + h2o[c] + mso3[e] --> adp[c] + h[c] + mso3[c] + pi[c]	2	Transport	Gmet_1899, Gmet_1901, Gmet_1900, Gmet_0998, Gmet_0997, Gmet_0996	SsuC1+SsuA1+SsuB1, SsuA+SsuC+SsuB
MTAN	methylthioadenosine nucleosidase	[c] : 5mta + h2o --> 5mtr + ade	2	Nucleotide Metabolism	Gmet_1274, Gmet_3381	Pfs1, Pfs2
MTAP	5'-methylthioadenosine phosphorylase	[c] : 5mta + pi --> 5mdr1p + ade	2	Nucleotide Metabolism	Gmet_2684	MtaP
MTHFC	methenyltetrahydrofolate cyclohydrolase	[c] : h2o + methf <==> 10fthf + h	3	Vitamins & Cofactor Biosynthesis	Gmet_0247, Gmet_1162	FolD2, FolD
MTHFD	methylenetetrahydrofolate dehydrogenase (NADP)	[c] : mlthf + nadp <==> methf + nadph	3	Vitamins & Cofactor Biosynthesis	Gmet_0247, Gmet_1162	FolD2, FolD
MTHFR	5,10-methylenetetrahydrofolate reductase (FADH2)	[c] : fadh2 + h + mlthf --> 5mthf + fad	3	Vitamins & Cofactor Biosynthesis	Gmet_0504, Gmet_1160	MetF2, MetF
MTHFR1	5,10-methylenetetrahydrofolate reductase (NADP)	[c] : (2) h + mlthf + nadph --> 5mthf + nadp	3	Vitamins & Cofactor Biosynthesis	Gmet_0504, Gmet_1160	MetF2, MetF
N2t	nitrogen transport diffusion	n2[c] <==> n2[e]	1	Transport
NADH5	NADH dehydrogenase (Menaquinone 7 & 2 protons)	(3) h[c] + mqn7[c] + nadh[c] --> (2) h[e] + mql7[c] + nad[c]	2	Energy Metabolism	Gmet_0153+Gmet_0172+Gmet_0168+Gmet_0161+Gmet_0157+Gmet_0165+Gmet_0167+Gmet_0152+Gmet_0154+Gmet_0159+Gmet_0163+Gmet_0171, Gmet_3350+Gmet_3351+Gmet_3347+Gmet_3342+Gmet_3346+Gmet_3353+Gmet_3345+Gmet_3355+Gmet_3354+Gmet_3343+Gmet_3344+Gmet_3352+Gmet_3349+Gmet_3348	Nadhd3, Nadhd5
NADK	NAD kinase	[c] : atp + nad --> adp + h + nadp	3	Vitamins & Cofactor Biosynthesis	Gmet_0941	NadK
NADPH5	NADPH dehydrogenase (Menaquinone 7 & 2 protons)	(3) h[c] + mqn7[c] + nadph[c] --> (2) h[e] + mql7[c] + nadp[c]	1	Energy Metabolism	Gmet_3023+Gmet_3022	Sfr
NADS1	NAD synthase (nh4)	[c] : atp + dnad + nh4 --> amp + h + nad + ppi	3	Vitamins & Cofactor Biosynthesis	Gmet_2863+Gmet_2862	NadE
NAMNPP	nicotinic acid mononucleotide pyrophosphorylase	[c] : atp + h2o + nac + prpp --> adp + nicrnt + pi + ppi	2	Cofactor and Prosthetic Group Biosynthesis	Gmet_2373	PncB
NAt3_2	sodium proton antiporter (H:NA is 2)	(2) h[e] + na1[c] --> (2) h[c] + na1[e]	2	Transport	Gmet_1089	NhaA
NDPK1	nucleoside-diphosphate kinase (ATP:GDP)	[c] : atp + gdp <==> adp + gtp	2	Nucleotide Metabolism	Gmet_2686	Ndk
NDPK2	nucleoside-diphosphate kinase (ATP:UDP)	[c] : atp + udp <==> adp + utp	2	Nucleotide Metabolism	Gmet_2686	Ndk
NDPK3	nucleoside-diphosphate kinase (ATP:CDP)	[c] : atp + cdp <==> adp + ctp	2	Nucleotide Metabolism	Gmet_2686	Ndk
NDPK4	nucleoside-diphosphate kinase (ATP:dTDP)	[c] : atp + dtdp <==> adp + dttp	2	Nucleotide Metabolism	Gmet_2686	Ndk
NDPK5	nucleoside-diphosphate kinase (ATP:dGDP)	[c] : atp + dgdp <==> adp + dgtp	2	Nucleotide Metabolism	Gmet_2686	Ndk
NDPK6	nucleoside-diphosphate kinase (ATP:dUDP)	[c] : atp + dudp <==> adp + dutp	2	Nucleotide Metabolism	Gmet_2686	Ndk
NDPK7	nucleoside-diphosphate kinase (ATP:dCDP)	[c] : atp + dcdp <==> adp + dctp	2	Nucleotide Metabolism	Gmet_2686	Ndk
NDPK8	nucleoside-diphosphate kinase (ATP:dADP)	[c] : atp + dadp <==> adp + datp	2	Nucleotide Metabolism	Gmet_2686	Ndk
NH4t3	ammonium transport out via K+ antiport	k[c] + nh4[e] --> k[e] + nh4[c]	2	Transport	Gmet_1738, Gmet_0695	AmtB2, AmtB
NIabc	nickel transport via ABC system	atp[c] + h2o[c] + ni2[e] --> adp[c] + h[c] + ni2[c] + pi[c]	2	Transport	Gmet_1234, Gmet_1236, Gmet_0848, Gmet_0847, Gmet_1235	NikE+NikB+NikC+NikD+NikA
NIT2	nitrogenase	[c] : (16) atp + (4) fdxr-4:2 + (16) h2o + n2 --> (16) adp + (4) fdxo-4:2 + (6) h + h2 + (2) nh4 + (16) pi	3	Nitrogen Metabolism	Gmet_0671+Gmet_0672+Gmet_0669+Gmet_0673, Gmet_0664+Gmet_0662+Gmet_0663	Nif2, Nif1
NNAM	nicotinamidase	[c] : h2o + ncam --> nac + nh4	3	Vitamins & Cofactor Biosynthesis	Gmet_2374	PncA
NNAT	nicotinate-nucleotide adenylyltransferase	[c] : atp + h + nicrnt --> dnad + ppi	3	Vitamins & Cofactor Biosynthesis	Gmet_3200	NadD
NNDMBRT	nicotinate-nucleotide-dimethylbenzimidazole phosphoribosyltransferase	[c] : dmbzid + nicrnt --> 5prdmbz + h + nac	3	Vitamins & Cofactor Biosynthesis	Gmet_0467	CobT
NNDMBRT2	nicotinate-nucleotide-dimethylbenzimidazole phosphoribosyltransferase	[c] : ribflv --> dmbzid + unknown1	1	Vitamins & Cofactor Biosynthesis	Gmet_0467	CobT
NNDPR	nicotinate-nucleotide diphosphorylase (carboxylating)	[c] : (2) h + prpp + quln --> co2 + nicrnt + ppi	3	Vitamins & Cofactor Biosynthesis	Gmet_1988	NadC1
NO2t3	nitrite transport out via proton antiport	h[e] + no2[c] --> h[c] + no2[e]	2	Transport	Gmet_0333	NarK
NO3R3	Nitrate reductase (Cytochrome c)	(2) focytcc[c] + (4) h[c] + no3[c] --> (2) ficytcc[c] + (2) h[e] + h2o[c] + no2[c]	3	Nitrogen Metabolism	Gmet_0330, Gmet_1022, Gmet_1021, Gmet_0332, Gmet_0329, Gmet_0331, Gmet_1020	NarZ1+NarY1+NarW+NarV1, NarV+NarW+NarY+NarZ
NO3t7	nitrate transport in via nitrite antiport	no2[c] + no3[e] --> no2[e] + no3[c]	2	Transport, Extracellular	Gmet_0334	NarKec
NPPDO	2-nitropropane dioxygenase	[c] : (2) n2ppn + o2 --> (2) acetone + (2) h + (2) no2	2	Other	Gmet_1293	Ncd
NTPP1	Nucleoside triphosphate pyrophosphorylase (dgtp)	[c] : dgtp + h2o --> dgmp + h + ppi	2	Nucleotide Salvage Pathways	Gmet_2399	MazG
NTPP2	Nucleoside triphosphate pyrophosphorylase (gtp)	[c] : gtp + h2o --> gmp + h + ppi	2	Nucleotide Salvage Pathways	Gmet_2399	MazG
NTPP3	dCTP diphosphatase	[c] : dctp + h2o --> dcmp + h + ppi	2	Nucleotide Salvage Pathways	Gmet_2399	MazG
NTPP4	Nucleoside triphosphate pyrophosphorylase (ctp)	[c] : ctp + h2o --> cmp + h + ppi	2	Nucleotide Salvage Pathways	Gmet_2399	MazG
NTPP5	Nucleoside triphosphate pyrophosphorylase (datp)	[c] : datp + h2o --> damp + h + ppi	2	Nucleotide Salvage Pathways	Gmet_2399	MazG
NTPP6	Nucleoside triphosphate pyrophosphorylase (atp)	[c] : atp + h2o --> amp + h + ppi	2	Nucleotide Salvage Pathways	Gmet_2399	MazG
NTPP7	Nucleoside triphosphate pyrophosphorylase (dttp)	[c] : dttp + h2o --> dtmp + h + ppi	2	Nucleotide Salvage Pathways	Gmet_2399	MazG
NTPP8	Nucleoside triphosphate pyrophosphorylase (utp)	[c] : h2o + utp --> h + ppi + ump	2	Nucleotide Salvage Pathways	Gmet_2399	MazG
NTRIRfc	nitrite reductase	[c] : (6) focytcc + (8) h + no2 --> (6) ficytcc + (2) h2o + nh4	2	Amino Acid Metabolism	Gmet_0295+Gmet_0296, Gmet_0295+Gmet_0294	NrfH, NrfH1
NTRIRmq	Nitrite Reductase	(2) h[c] + (3) mql7[c] + no2[e] --> (2) h2o[e] + (3) mqn7[c] + nh4[e]	2	Amino Acid Metabolism	Gmet_0295+Gmet_0296, Gmet_0295+Gmet_0294	NrfH, NrfH1
NTRIRy	nitrite reductase (NADPH)	[c] : (4) h + (3) nadph + no2 --> h2o + (3) nadp + nh4oh	2	Energy Metabolism	Gmet_1754+Gmet_3222	NasDE
OCBT	ornithine carbamoyltransferase	[c] : cbp + orn-L <==> citr-L + h + pi	2	Amino Acid Metabolism	Gmet_0205	ArgF
OCDMAT8	Octadecanoyl-[acyl-carrier protein]:malonyl-CoA C-acyltransferase	[c] : 2tocdACP + h + nadh --> nad + ocdACP	2	Fatty Acid Synthesis	Gmet_2558	FabI
OCHCCH	6-oxo-cyclohex-1-ene-carbonyl-CoA hydrolase	[c] : 6occhcoa + (2) h2o <==> 3hpimcoa + h	4	Aromatic Compound degradation	Gmet_3305, Gmet_2088	Oah, Oah1
OCMAT3	Octanoyl-[acyl-carrier protein]:malonyl-CoA C-acyltransferase	[c] : 2toceACP + h + nadh --> nad + octACP	2	Fatty Acid Synthesis	Gmet_2558	FabI
OCOAT1r	3-oxoacid CoA-transferase (Succinyl-CoA: acetoacetate)	[c] : acac + succoa <==> aacoa + succ	2	Carbohydrates and related molecules	Gmet_3296+Gmet_3297	ScoAB
OCTT	trans-octaprenyltranstransferase	[c] : ipdp + octdp --> nondp + ppi	2	Lipid & Cell Wall Metabolism	Gmet_2455	IspB
OGCOAAT	oxopimelylcoa:glutarylcoa acyltransferase	[c] : 3opimcoa + coa <==> accoa + glutcoa	1	Aromatic Compound degradation
OIVD1	2-oxoisovalerate dehydrogenase (acylating; 4-methyl-2-oxopentaoate)	[c] : 4mop + coa + nad <==> co2 + ivcoa + nadh	1	Valine, Leucine, and Isoleucine Metabolism
OIVD2	2-oxoisovalerate dehydrogenase (acylating; 3-methyl-2-oxobutanoate)	[c] : 3mob + coa + nad --> co2 + ibcoa + nadh	1	Valine, Leucine, and Isoleucine Metabolism
OIVD3	2-oxoisovalerate dehydrogenase (acylating; 3-methyl-2-oxopentanoate)	[c] : 3mop + coa + nad --> 2mbcoa + co2 + nadh	1	Valine, Leucine, and Isoleucine Metabolism
OMCDC	2-Oxo-4-methyl-3-carboxypentanoate decarboxylation	[c] : 3c4mop + h --> 4mop + co2	2	Amino Acid Metabolism
OMPDC	orotidine-5'-phosphate decarboxylase	[c] : h + orot5p --> co2 + ump	2	Nucleotide Metabolism	Gmet_1355	PyrF
OOR	2-oxoglutarate synthase	[c] : akg + coa + fdxo-4:2 --> co2 + fdxr-4:2 + h + succoa	2	Central Metabolism	Gmet_1363+Gmet_1364+Gmet_1361+Gmet_1362	Ofo
OPHBDC	3-octaprenyl-4-hydroxybenzoate carboxy-lyase	[c] : 3ophb + h --> 2oph + co2	2	Other	Gmet_3392	UbiX
OPHHX	2-Octaprenylphenol hydroxylase	[c] : 2oph + (0.5) o2 --> 2ohph	2	Cofactor and Prosthetic Group Biosynthesis	Gmet_0760	UbiB
ORNTAC	ornithine transacetylase	[c] : acorn + glu-L <==> acglu + orn-L	2	Amino Acid Metabolism	Gmet_0952	ArgJ
ORPT	orotate phosphoribosyltransferase	[c] : orot5p + ppi <==> orot + prpp	2	Nucleotide Metabolism	Gmet_1938	PyrE
OXFOt4	Oxalate:Formate antiporter	for[c] + oxa[e] <==> for[e] + oxa[c]	1	Transport	Gmet_2465	OfA
P5CD	1-pyrroline-5-carboxylate dehydrogenase	[c] : 1pyr5c + (2) h2o + nad --> glu-L + h + nadh	2	Amino Acid Metabolism	Gmet_3512	PyrcPrd
P5CRy	pyrroline-5-carboxylate reductase	[c] : 1pyr5c + (2) h + nadph --> nadp + pro-L	2	Amino Acid Metabolism	Gmet_0899	ProG
PACCOAL	phenylacetate-CoA ligase	[c] : atp + coa + pheac --> amp + phaccoa + ppi	4	Aromatic Compound degradation	Gmet_1818, Gmet_1825, Gmet_0950	PaaK1, PaaK2, PaaK
PANTS	pantothenate synthase	[c] : ala-B + atp + pant-R --> amp + h + pnto-R + ppi	3	Vitamins & Cofactor Biosynthesis	Gmet_1643	PanC
PAPPT3	phospho-N-acetylmuramoyl-pentapeptide-transferase (meso-2,6-diaminopimelate)	[c] : udcpp + ugmda --> uagmda + ump	2	Lipid & Cell Wall Metabolism	Gmet_0409	MraY
PAPSR	phosphoadenylyl-sulfate reductase (thioredoxin)	[c] : paps + trdrd --> (2) h + pap + so3 + trdox	2	Amino Acid Metabolism	Gmet_2858	CysH
PBUTT	phosphate butyryltransferase	[c] : btcoa + pi <==> butpi + coa	2	Carbohydrates and related molecules	Gmet_2098, Gmet_1035	Ptb, Pta
PC	pyruvate carboxylase	[c] : atp + hco3 + pyr --> adp + h + oaa + pi	2	Central Metabolism	Gmet_0816	Pyc
PCMEH	p-cresol methylhydroxylase	[c] : 4crsol + h2o + (2) nad <==> 4hbald + (2) h + (2) nadh	4	Aromatic Compound degradation	Gmet_2126+Gmet_2125	PcmH
PDH	pyruvate dehydrogenase	[c] : coa + nad + pyr --> accoa + co2 + nadh	2	Central Metabolism	Gmet_2764, Gmet_2511, Gmet_2752, Gmet_1896, Gmet_2760+Gmet_2753, Gmet_2510+Gmet_2509	Lpd+PdhC2+PdhAB2, PdhC+PdhAB+Lpd2, Lpd+PdhAB+PdhC2, PdhC+Lpd2+PdhAB2, PdhC+Lpd+PdhAB, PdhC+Lpd+PdhAB2, PdhAB+PdhC2+Lpd2, PdhC2+PdhAB2+Lpd2
PDX5PS	Pyridoxine 5'-phosphate synthase	[c] : dxyl5p + nad + phthr --> co2 + h + (2) h2o + nadh + pdx5p + pi	2	Cofactor and Prosthetic Group Biosynthesis	Gmet_1885	PdxJ
PFK	phosphofructokinase	[c] : atp + f6p --> adp + fdp + h	2	Central Metabolism	Gmet_1640, Gmet_0938	Pfk4, Pfk3
PGAMT	phosphoglucosamine mutase	[c] : gam1p <==> gam6p	2	Lipid & Cell Wall Metabolism	Gmet_1886	GlmM
PGCD	phosphoglycerate dehydrogenase	[c] : 3pg + nad --> 3php + h + nadh	2	Amino Acid Metabolism	Gmet_2378	SerA
PGDH	phosphogluconate dehydrogenase	[c] : 6pgc + nadp --> co2 + nadph + ru5p-D	2	Pentose Phosphate Pathway	Gmet_2620	Gnd
PGI	glucose-6-phosphate isomerase	[c] : g6p <==> f6p	2	Central Metabolism	Gmet_2458	Pgi
PGK	phosphoglycerate kinase	[c] : 13dpg + adp <==> 3pg + atp	2	Central Metabolism	Gmet_1947	Pgk
PGL	6-phosphogluconolactonase	[c] : 6pgl + h2o --> 6pgc + h	2	Pentose Phosphate Pathway	Gmet_2618	Pgl
PGLUSYN	Poly glutamate synthesis Reaction	[c] : atp + glu-D --> adp + h + pi + polglu	2	Cell Envelope Biosynthesis	Gmet_3529	PgsA1
PGLYCP	phosphoglycolate phosphatase	[c] : 2pglyc + h2o --> glyclt + pi	2	Other	Gmet_0937, Gmet_2290	Gph2, Gph1P
PGM	phosphoglycerate mutase	[c] : 3pg <==> 2pg	2	Central Metabolism	Gmet_3203, Gmet_1653, Gmet_1428	Gpm1, Pgml, Gpm2
PGMT	phosphoglucomutase	[c] : g1p <==> g6p	2	Central Metabolism	Gmet_0990, Gmet_0135	Pmgm1, Pmgm2
PGPPH	Phosphatidylglycerophosphate phosphohydrolase	[c] : h2o + pglyp --> pgly + pi	3	Vitamins & Cofactor Biosynthesis	Gmet_0195	PgpA
PHACt6	phenylacetate transport in/out via proton symport	h[e] + pheac[e] <==> h[c] + pheac[c]	2	Transport	Gmet_3288, Gmet_3031, Gmet_0739	PpaP
PHBEALD	4-hydroxybenzaldehyde dehydrogenase	[c] : 4hbald + h2o + nad <==> 4hbz + (2) h + nadh	3	Aromatic Compound degradation	Gmet_2131	HbdH
PHCYT	phosphatidate cytidylyltransferase	[c] : 12dag3p + ctp + h --> cdpdag + ppi	2	Lipid & Cell Wall Metabolism	Gmet_1255	CdsA
PHENOLt	phenol transport via diffusion	phenol[e] <==> phenol[c]	2	Transport
PHEPC	phenylphosphate carboxylase	[c] : co2 + h2o + pphos <==> 4hbz + h + pi	4	Aromatic Compound degradation	Gmet_2102	PhpC
PHEPS	Phenylphosphate synthase	[c] : atp + h2o + phenol <==> amp + (2) h + pi + pphos	4	Aromatic Compound degradation	Gmet_2101+Gmet_2100	PhpS
PHETA1	phenylalanine transaminase	[c] : akg + phe-L <==> glu-L + phpyr	2	Amino Acid Metabolism	Gmet_0213, Gmet_3433, Gmet_0732, Gmet_0385	AspB3, AspB, HisC, AspB4
PHETRS	Phenylalanyl-tRNA synthetase	[c] : atp + phe-L + trnaphe --> amp + phetrna + ppi	2	Amino Acid Metabolism	Gmet_1415+Gmet_1416	PheRS
PIabc	phosphate transport via ABC system	atp[c] + h2o[c] + pi[e] --> adp[c] + h[c] + (2) pi[c]	2	Transport	Gmet_2703, Gmet_2702, Gmet_2701, Gmet_2704	PstA+PstB+PstC+PstD
PICH	phenylitaconyl-CoA hydratase	[c] : h2o + phitcoa <==> hmpscoa	4	Aromatic Compound degradation	Gmet_1524	BbsH
PIt6	phosphate transport in/out via proton symporter	h[e] + pi[e] <==> h[c] + pi[c]	2	Transport	Gmet_3131	PitA
PIt7	phosphate transport in/out via three Na+ symporter	(3) na1[e] + pi[e] <==> (3) na1[c] + pi[c]	2	Transport	Gmet_1829	YjbB
PMANM	phosphomannomutase	[c] : man1p <==> man6p	2	Central Metabolism	Gmet_0990, Gmet_0135	Pmgm2, Pmgm1
PMPK	phosphomethylpyrimidine kinase	[c] : 4ampm + atp --> 2mahmp + adp	2	Vitamins & Cofactor Biosynthesis	Gmet_2909	ThiD
PNTK	pantothenate kinase	[c] : atp + pnto-R --> 4ppan + adp + h	1	Cofactor and Prosthetic Group Biosynthesis
POR	pyruvate synthase	[c] : coa + fdxo-4:2 + pyr <==> accoa + co2 + fdxr-4:2 + h	2	Central Metabolism	Gmet_1306+Gmet_1308+Gmet_1307+Gmet_1309	Pfer
PPA	inorganic diphosphatase	[c] : h2o + ppi --> h + (2) pi	2	Other	Gmet_0503	Ppa
PPA_1	inorganic diphosphatase (one proton translocation)	h2o[c] + ppi[c] --> h[e] + (2) pi[c]	2	Transport	Gmet_3239	Ppa1
PPAK	Propionate kinase	[c] : adp + ppap <==> atp + ppa	3	Central Metabolism	Gmet_0149, Gmet_1034	AckA2, AckA
PPBNGS	porphobilinogen synthase	[c] : (2) 5aop --> h + (2) h2o + ppbng	3	Vitamins & Cofactor Biosynthesis	Gmet_0189	HemB
PPC	phosphoenolpyruvate carboxylase	[c] : co2 + h2o + pep --> h + oaa + pi	2	Anaplerotic reactions	Gmet_0304	Ppc
PPCDC	phosphopantothenoylcysteine decarboxylase	[c] : 4ppcys + h --> co2 + pan4p	3	Vitamins & Cofactor Biosynthesis	Gmet_2673	Dfp
PPCK	phosphoenolpyruvate carboxykinase	[c] : atp + oaa --> adp + co2 + pep	2	Carbohydrates and related molecules	Gmet_3169, Gmet_2638	PckA, PckA2
PPCKG	phosphoenolpyruvate carboxykinase (GTP)	[c] : gtp + oaa --> co2 + gdp + pep	2	Central Metabolism	Gmet_3169, Gmet_2638	PckA, PckA2
PPCOAC	Propionyl-CoA carboxylase	[c] : atp + hco3 + ppcoa --> adp + h + mmcoa-S + pi	2	Carbohydrates and related molecules	Gmet_3290, Gmet_3248	MmdA, YngE
PPDK	pyruvate phosphate dikinase	[c] : atp + pi + pyr --> amp + h + pep + ppi	2	Central Metabolism	Gmet_2940	PpdK
PPIK	polyphosphate kinase	[c] : atp + ppi --> adp + pppi	2	Other	Gmet_0133	Ppk
PPN13D	1,3-propanediol dehydrogenase	[c] : 13ppd + nad <==> 3hppnl + h + nadh	3	Central Metabolism	Gmet_1053	DhaT
PPNCL	phosphopantothenate-cysteine ligase	[c] : 4ppan + ctp + cys-L --> 4ppcys + cdp + h + pi	3	Vitamins & Cofactor Biosynthesis	Gmet_2673	Dfp
PPND	prephenate dehydrogenase	[c] : nad + pphn --> 34hpp + co2 + nadh	2	Amino Acid Metabolism	Gmet_0863	TyrA
PPNDH	prephenate dehydratase	[c] : h + pphn --> co2 + h2o + phpyr	2	Amino Acid Metabolism	Gmet_0862, Gmet_1955	PheA2, PheA
PPPGO	protoporphyrinogen oxidase	[c] : (1.5) o2 + pppg9 --> (3) h2o + ppp9	3	Vitamins & Cofactor Biosynthesis	Gmet_2953, Gmet_3551	HemY1, HemY
PPS	phosphoenolpyruvate synthase	[c] : atp + h2o + pyr --> amp + (2) h + pep + pi	2	Central Metabolism	Gmet_0770	Pps
PPTT	trans-pentaprenyltranstransferase	[c] : ipdp + pendp --> hexdp + ppi	2	Lipid & Cell Wall Metabolism	Gmet_2455	IspB
PRAGS	phosphoribosylglycinamide synthetase	[c] : atp + gly + pram --> adp + gar + h + pi	2	Nucleotide Metabolism	Gmet_2904	PurD
PRAI	phosphoribosylanthranilate isomerase	[c] : pran <==> 2cpr5p	2	Amino Acid Metabolism	Gmet_2492	TrpF
PRAIS	phosphoribosylaminoimidazole synthetase	[c] : atp + fpram --> adp + air + h + pi	2	Nucleotide Metabolism	Gmet_1844	PurM
PRAMPC	phosphoribosyl-AMP cyclohydrolase	[c] : h + h2o + prbamp --> prfp	2	Amino Acid Metabolism	Gmet_1897	HisI
PRASCS	phosphoribosylaminoimidazolesuccinocarboxamide synthase	[c] : 5aizc + asp-L + atp <==> 25aics + adp + h + pi	2	Nucleotide Metabolism	Gmet_0916	PurC
PRATPP	phosphoribosyl-ATP pyrophosphatase	[c] : h2o + prbatp --> h + ppi + prbamp	2	Amino Acid Metabolism	Gmet_1897, Gmet_0390	HisI, HisE
PRFGS	phosphoribosylformylglycinamidine synthase	[c] : atp + fgam + gln-L + h2o --> adp + fpram + glu-L + (2) h + pi	2	Nucleotide Metabolism	Gmet_1940+Gmet_1941	PurLQS
PRMICI	1-(5-phosphoribosyl)-5-[(5-phosphoribosylamino)methylideneamino)imidazole-4-carboxamide isomerase	[c] : prfp <==> prlp	2	Amino Acid Metabolism	Gmet_0388	HisA
PRODH	proline dehydrogenase	[c] : nadp + pro-L --> 1pyr5c + (2) h + nadph	2	Amino Acid Metabolism	Gmet_3512	PyrcPrd
PROt5	L-proline:Na+ symporter	na1[e] + pro-L[e] <==> na1[c] + pro-L[c]	1	Transport	Gmet_3031	NaPt
PROTRS	Prolyl-tRNA synthetase	[c] : atp + pro-L + trnapro --> amp + ppi + protrna	2	Amino Acid Metabolism	Gmet_1354	ProS
PRPPS	phosphoribosylpyrophosphate synthetase	[c] : atp + r5p <==> amp + h + prpp	2	Amino Acid Metabolism	Gmet_2848	Prs
PSCVT	3-phosphoshikimate 1-carboxyvinyltransferase	[c] : pep + skm5p <==> 3psme + pi	2	Amino Acid Metabolism	Gmet_0864	AroE
PSDC	phosphatidylserine decarboxylase	[c] : h + ps --> co2 + psetha	2	Lipid & Cell Wall Metabolism	Gmet_1483, Gmet_1263	Psd, Psd1
PSERT	phosphoserine transaminase	[c] : 3php + glu-L --> akg + pser-L	1	Amino Acid Metabolism	Gmet_3173	SerC
PSRED3	Polysulfide reductase (2 proton)	mql7[c] + ss[e] --> h[c] + (2) h2s[e] + mqn7[c]	2	Other	Gmet_3431+Gmet_3428+Gmet_3427+Gmet_3426+Gmet_3425+Gmet_3424+Gmet_3430	Psr
PSUDS	pseudouridylate synthase	[c] : r5p + ura --> h2o + psd5p	2	Others	Gmet_2838	RluD
PTA2	Phosphate acetyltransferase	[c] : pi + ppcoa --> coa + ppap	2	Central Metabolism	Gmet_1035	Pta
PTAr	phosphotransacetylase	[c] : accoa + pi <==> actp + coa	2	Central Metabolism	Gmet_1035	Pta
PTHPS	6-pyruvoyltetrahydropterin synthase	[c] : ahdt --> 6pthp + pppi	3	Vitamins & Cofactor Biosynthesis	Gmet_1657	Ptps
PTPAT	pantetheine-phosphate adenylyltransferase	[c] : atp + h + pan4p <==> dpcoa + ppi	3	Vitamins & Cofactor Biosynthesis	Gmet_1759	CoaD
PYK	pyruvate kinase	[c] : adp + h + pep --> atp + pyr	2	Central Metabolism	Gmet_0122	Pyk
PYRt2	pyruvate reversible transport via proton symport	h[e] + pyr[e] <==> h[c] + pyr[c]	1	Transport	Gmet_3288, Gmet_0739	ActP3, ActP2
PYRZAM	Pyrazinamidase	[c] : h2o + malm --> male + nh4	3	Other	Gmet_2374	PncA
QULNS	quinolinate synthase	[c] : dhap + iasp --> (2) h2o + pi + quln	3	Vitamins & Cofactor Biosynthesis	Gmet_3544	NadA
RBFK	riboflavin kinase	[c] : atp + ribflv --> adp + fmn + h	3	Vitamins & Cofactor Biosynthesis	Gmet_1388	RibC
RBFSa	riboflavin synthase	[c] : 4r5au + db4p --> dmlz + (2) h2o + pi	3	Vitamins & Cofactor Biosynthesis	Gmet_1625+Gmet_1627	RibEH
RBFSb	riboflavin synthase	[c] : (2) dmlz --> 4r5au + ribflv	3	Vitamins & Cofactor Biosynthesis	Gmet_1625+Gmet_1627	RibEH
RBK	ribokinase	[c] : atp + rib-D --> adp + h + r5p	2	Central Metabolism	Gmet_2812	RbsK
RBZP	alpha-ribazole-5-phosphatase	[c] : 5prdmbz + h2o --> pi + rdmbzi	3	Vitamins & Cofactor Biosynthesis	Gmet_0469	CobC
RNDR1	ribonucleoside-diphosphate reductase (ADP)	[c] : adp + trdrd --> dadp + h2o + trdox	3	Nucleotide Metabolism	Gmet_1297	NrdJ
RNDR2	ribonucleoside-diphosphate reductase (GDP)	[c] : gdp + trdrd --> dgdp + h2o + trdox	3	Nucleotide Metabolism	Gmet_1297	NrdJ
RNDR3	ribonucleoside-diphosphate reductase (CDP)	[c] : cdp + trdrd --> dcdp + h2o + trdox	3	Nucleotide Metabolism	Gmet_1297	NrdJ
RNDR4	ribonucleoside-diphosphate reductase (UDP)	[c] : trdrd + udp --> dudp + h2o + trdox	3	Nucleotide Metabolism	Gmet_1297	NrdJ
RPE	ribulose 5-phosphate 3-epimerase	[c] : ru5p-D <==> xu5p-D	2	Central Metabolism	Gmet_0067	Rpe
RPI	ribose-5-phosphate isomerase	[c] : r5p <==> ru5p-D	2	Central Metabolism	Gmet_1604, Gmet_2621	Rpi, RpiB
S7PI	sedoheptulose 7-phosphate isomerase	[c] : s7p <==> gmh7p	2	Cell Envelope Biosynthesis	Gmet_0920	GmhA
SACCD2	saccharopine dehydrogenase (NAD, L-lysine forming)	[c] : Lsacchrp + h2o + nad <==> akg + h + lys-L + nadh	2	Amino Acid Metabolism	Gmet_0902	Lys1
SADT2	sulfate adenylyltransferase	[c] : atp + gtp + h2o + so4 --> aps + gdp + pi + ppi	2	Cysteine Metabolism	Gmet_2860+Gmet_2859	CysD
SDPDS	succinyl-diaminopimelate desuccinylase	[c] : h2o + sl26da --> 26dap-LL + succ	1	Amino Acid Metabolism
SDPTA	succinyldiaminopimelate transaminase	[c] : akg + sl26da <==> glu-L + sl2a6o	3	Amino Acid Metabolism	Gmet_0204	ArgD
SECYSL	selenocysteine lyase	[c] : dtt_rd + scys-L --> H2Se + ala-L + dtt_ox + h	2	Amino Acid Metabolism	Gmet_1300	CsdB
SEPPS	selenide, water dikinase	[c] : H2Se + atp + h2o --> amp + h + pi + sepi	2	Other	Gmet_2907	SelD
SERAT	serine O-acetyltransferase	[c] : accoa + ser-L <==> acser + coa	2	Amino Acid Metabolism	Gmet_0870	CysE
SERD_L	L-serine deaminase	[c] : ser-L --> nh4 + pyr	2	Amino Acid Metabolism	Gmet_3072	IlvA
SERTRS	Seryl-tRNA synthetase	[c] : atp + ser-L + trnaser --> amp + ppi + sertrna	2	Amino Acid Metabolism	Gmet_3528	SerS
SERTRST	L-seryl-tRNA selenium transferase	[c] : selnp + sertrna --> h + pi + selcystrna	2	Amino Acid Metabolism	Gmet_0061	SelA
SHCHCC	sirohydrochlorin cobaltochelatase	[c] : cobalt2 + (0.5) nad + shcl --> copre2 + (2.5) h + (0.5) nadh	3	Vitamins & Cofactor Biosynthesis	Gmet_0476	CbiX
SHCHD	sirohydrochlorin dehydrogenase	[c] : nadp + shcl --> h + nadph + srch	3	Vitamins & Cofactor Biosynthesis	Gmet_3231	CysG_N
SHCHF	sirohydrochlorin ferrochetalase	[c] : fe2 + srch --> (2) h + sheme	3	Vitamins & Cofactor Biosynthesis	Gmet_3231	CysG_N
SHK3D	shikimate dehydrogenase	[c] : 3dhsk + h + nadph <==> nadp + skm	2	Amino Acid Metabolism	Gmet_1392	AroD
SHKK	shikimate kinase	[c] : atp + skm --> adp + h + skm5p	2	Amino Acid Metabolism	Gmet_0977	AroK
SOD	superoxide dismutase	[c] : (2) h + (2) o2- --> h2o2 + o2	2	Other	Gmet_2410	SodB
SPMS	spermidine synthase	[c] : ametam + ptrc --> 5mta + h + spmd	2	Amino Acid Metabolism	Gmet_0583	SpeE
SQHOC1	squalene hopene cyclase	[c] : sql --> dplpt	2	Other	Gmet_0419, Gmet_2820	Shc, Shc2
SQHOC2	squalene hopene cyclase	[c] : h2o + sql --> 22hop	2	Other	Gmet_0419, Gmet_2820	Shc, Shc2
SSALy	succinate-semialdehyde dehydrogenase (NADP)	[c] : h2o + nadp + sucsal --> (2) h + nadph + succ	2	Arginine and Proline Metabolism	Gmet_3395	GabD
SUCOAS	succinyl-CoA synthetase (ADP-forming)	[c] : atp + coa + succ <==> adp + pi + succoa	2	Central Metabolism	Gmet_2260+Gmet_2261, Gmet_0730+Gmet_0729, Gmet_2069+Gmet_2068	SucCD1, SucCD, SucCD2
SULAabc	sulfoacetate transport via ABC system	atp[c] + h2o[c] + sula[e] --> adp[c] + h[c] + pi[c] + sula[c]	2	Transport	Gmet_1899, Gmet_1901, Gmet_1900, Gmet_0998, Gmet_0997, Gmet_0996	SsuC1+SsuA1+SsuB1, SsuA+SsuB+SsuC
SULabc	sulfate transport via ABC system	atp[c] + h2o[c] + so4[e] --> adp[c] + h[c] + pi[c] + so4[c]	2	Transport	Gmet_1903, Gmet_1906, Gmet_1904, Gmet_1905	CysAP+CysT+CysP+CysW
SULR	sulfite reductase (NADPH2)	[c] : (3) h2o + h2s + (3) nadp <==> (4) h + (3) nadph + so3	1	Central Metabolism	Gmet_2520	YvgQR
TADSK	ATP:2,3,2',3'-tetrakis(3-hydroxytetradecanoyl)-D-glucosaminyl-beta-D-1,6-glucosaminyl-beta-phosphate 4-O'-phosphotransferase	[c] : atp + h2o + lipidA --> adp + h + lipid4 + pi	2	Lipid & Cell Wall Metabolism	Gmet_2347	LpxK
TAL	transaldolase	[c] : g3p + s7p <==> e4p + f6p	2	Central Metabolism	Gmet_0497	Tal
TAURabc	taurine transport via ABC system	atp[c] + h2o[c] + taur[e] --> adp[c] + h[c] + pi[c] + taur[c]	2	Transport	Gmet_1899, Gmet_1901, Gmet_1900, Gmet_0998, Gmet_0997, Gmet_0996	SsuC1+SsuA1+SsuB1, SsuA+SsuC+SsuB
TDMAT6	Tetradecanoyl-[acyl-carrier protein]:malonyl-CoA C-acyltransferase	[c] : myrsACP + nad <==> h + nadh + tdeACP	2	Fatty Acid Synthesis	Gmet_2558	FabI
TDPDRR	dTDP-4-dehydrorhamnose reductase	[c] : dtdp6dm + nadp <==> dtdpddm + h + nadph	2	Carbohydrate Metabolism	Gmet_2472	RfbD
TDPGDH	dTDPglucose 4,6-dehydratase	[c] : dtdpglc --> dtdpddg + h2o	2	Other	Gmet_2473	RfbB1
THDPS	tetrahydropicolinate succinylase	[c] : h2o + succoa + thdp --> coa + sl2a6o	1	Amino Acid Metabolism
THPDH	NAD-dependent threonine 4-phosphate dehydrogenase	[c] : nad + phthr --> amopbut-L + h + nadh	2	Vitamins & Cofactor Biosynthesis	Gmet_3404	PdxA
THRA	threonine aldolase	[c] : thr-L <==> acald + gly	2	Amino Acid Metabolism	Gmet_3503	Tha
THRD_L	L-threonine deaminase	[c] : thr-L --> 2obut + nh4	2	Amino Acid Metabolism	Gmet_3072	IlvA
THRLAD	L-allo-threonine aldolase	[c] : thr-LA --> acald + gly	2	Amino Acid Metabolism	Gmet_0270	LtaA
THRPD	threonine-phosphate decarboxylase	[c] : h + thrp --> 1ap2olp + co2	3	Vitamins & Cofactor Biosynthesis	Gmet_0487	CobD
THRS	threonine synthase	[c] : h2o + phom --> pi + thr-L	2	Amino Acid Metabolism	Gmet_1631	ThrC
THRTRS	Threonyl-tRNA synthetase	[c] : atp + thr-L + trnathr --> amp + ppi + thrtrna	2	Amino Acid Metabolism	Gmet_1411	ThrS
TKT1	transketolase	[c] : r5p + xu5p-D <==> g3p + s7p	2	Central Metabolism	Gmet_0178, Gmet_0551+Gmet_0552	Tkt1, Tkt2
TKT2	transketolase	[c] : e4p + xu5p-D <==> f6p + g3p	2	Central Metabolism	Gmet_0178, Gmet_0551+Gmet_0552	Tkt1, Tkt2
TMDK1	thymidine kinase (ATP:thymidine)	[c] : atp + thymd --> adp + dtmp + h	2	Nucleotide Metabolism	Gmet_2318, Gmet_3250	Tmk1, Tmk2
TMDS	thymidylate synthase	[c] : dump + mlthf --> dhf + dtmp	2	Nucleotide Metabolism	Gmet_0378	ThyA
TMPK	thiamine-phosphate kinase	[c] : atp + thmmp --> adp + thmpp	3	Vitamins & Cofactor Biosynthesis	Gmet_3213	ThiL
TMPPP	thiamine-phosphate diphosphorylase	[c] : 2mahmp + 4mpetz + h --> ppi + thmmp	3	Vitamins & Cofactor Biosynthesis	Gmet_2935	ThiE
TOLt	Toluene transport via diffusion	tol[e] <==> tol[c]	2	Transport	Gmet_1535	TodX
TPI	triose-phosphate isomerase	[c] : dhap <==> g3p	2	Central Metabolism	Gmet_1948	Tpi
TRDR	thioredoxin reductase (NADPH)	[c] : h + nadph + trdox --> nadp + trdrd	2	Central Metabolism	Gmet_3070	TrxB
TRE6PP	trehalose-phosphatase	[c] : h2o + tre6p --> pi + tre	2	Carbohydrate Metabolism	Gmet_1090	OtsB2
TRPS1	tryptophan synthase (indoleglycerol phosphate)	[c] : 3ig3p + ser-L --> g3p + h2o + trp-L	2	Amino Acid Metabolism	Gmet_2477+Gmet_2482, Gmet_2493+Gmet_2477	TrpAB1, TrpAB
TRPTRS	Tryptophanyl-tRNA synthetase	[c] : atp + trnatrp + trp-L --> amp + ppi + trptrna	2	Amino Acid Metabolism	Gmet_1960	TrpS
TSULST	thiosulfate sulfurtransferase	[c] : cyan + tsul --> h + so3 + tcynt	2	Other	Gmet_3018	GlpE
TYRTA	tyrosine transaminase	[c] : akg + tyr-L <==> 34hpp + glu-L	2	Amino Acid Metabolism	Gmet_0213, Gmet_3433, Gmet_0732, Gmet_0385	HisC, AspB, AspB4, AspB3
TYRTRS	Tyrosyl-tRNA synthetase	[c] : atp + trnatyr + tyr-L --> amp + ppi + tyrtrna	2	Amino Acid Metabolism	Gmet_1182	TyrS
UAAGDS	UDP-N-acetylmuramoyl-L-alanyl-D-glutamyl-meso-2,6-diaminopimelate synthetase	[c] : 26dap-M + atp + uamag --> adp + h + pi + ugmd	2	Lipid & Cell Wall Metabolism	Gmet_0407	MurE
UACAT	acyl-[acyl-carrier-protein]-UDP-N-acetylglucosamine O-acyltransferase	[c] : 3htdACP + uacgam --> ACP + u3aga	2	Lipid & Cell Wall Metabolism	Gmet_2353, Gmet_2567	LpxA2, LpxA
UACMAMO	UDP-N-acetyl-D-mannosamine oxidoreductase	[c] : h2o + (2) nad + uacmam --> (3) h + (2) nadh + uacmamu	2	Cell Envelope Biosynthesis	Gmet_1994	WecC
UAG2E	UDP-N-acetylglucosamine 2-epimerase	[c] : uacgam <==> uacmam	2	Lipid & Cell Wall Metabolism	Gmet_1504, Gmet_1489	YvyH1, YvyH2
UAG2EMA	UDP-N-acetyl-D-glucosamine 2-epimerase (Hydrolysis)	[c] : h2o + uacgam <==> acmana + h + udp	2	Lipid & Cell Wall Metabolism	Gmet_1504, Gmet_1489	YvyH2, YvyH1
UAGCVT	UDP-N-acetylglucosamine 1-carboxyvinyltransferase	[c] : pep + uacgam --> pi + uaccg	2	Lipid & Cell Wall Metabolism	Gmet_0382	MurAA
UAGDP	UDP-N-acetylglucosamine diphosphorylase	[c] : acgam1p + h + utp --> ppi + uacgam	2	Lipid & Cell Wall Metabolism	Gmet_0103	GlmU
UAGPT3	UDP-N-acetylglucosamine-N-acetylmuramyl-(pentapeptide)pyrophosphoryl-undecaprenol N-acetylglucosamine transferase	[c] : uacgam + uagmda --> h + uaagmda + udp	2	Lipid & Cell Wall Metabolism	Gmet_0412	MurG
UAMAGS	UDP-N-acetylmuramoyl-L-alanyl-D-glutamate synthetase	[c] : atp + glu-D + uama --> adp + h + pi + uamag	2	Lipid & Cell Wall Metabolism	Gmet_0410	MurD
UAMAS	UDP-N-acetylmuramoyl-L-alanine synthetase	[c] : ala-L + atp + uamr --> adp + h + pi + uama	2	Lipid & Cell Wall Metabolism	Gmet_0413	MurC
UAPGR	UDP-N-acetylenolpyruvoylglucosamine reductase	[c] : h + nadph + uaccg --> nadp + uamr	2	Lipid & Cell Wall Metabolism	Gmet_0414	MurB
UDCPDP	undecaprenyl-diphosphatase	[c] : h2o + udcpdp --> h + pi + udcpp	2	Nucleotide Metabolism	Gmet_3133	BacA
UDPDPS	undecaprenyl-diphosphate synthase	[c] : decdp + ipdp --> ppi + udcpdp	2	Lipid & Cell Wall Metabolism	Gmet_1254	UppS
UDPG4E	UDPglucose 4-epimerase	[c] : udpg <==> udpgal	2	Lipid & Cell Wall Metabolism	Gmet_2329, Gmet_1486	GalE, GalE1
UDPGD	UDPglucose 6-dehydrogenase	[c] : h2o + (2) nad + udpg <==> (3) h + (2) nadh + udpglcur	2	Lipid & Cell Wall Metabolism	Gmet_1430	Ugd
UGMDDS	UDP-N-acetylmuramoyl-L-alanyl-D-glutamyl-meso-2,6-diaminopimeloyl-D-alanyl-D-alanine synthetase	[c] : alaala + atp + ugmd --> adp + h + pi + ugmda	2	Cell Envelope Biosynthesis	Gmet_0408	MurFec
UGSAT	UDP-2,3-bis(3-hydroxytetradecanoyl)glucosamine acyl transferase	[c] : ACP + h + u23ga <==> 3htdACP + u3hga	2	Lipid & Cell Wall Metabolism	Gmet_2355	LpxD
UHGADA	UDP-3-0-acyl N-acetylglucosamine deacetylase	[c] : h2o + u3aga --> ac + u3hga	2	Lipid & Cell Wall Metabolism	Gmet_2607	LpxC
UPP3MT	uroporphyrinogen methyltransferase	[c] : (2) amet + uppg3 --> (2) ahcys + (2) h + shcl	3	Vitamins & Cofactor Biosynthesis	Gmet_3235	HemD
UPP3S	uroporphyrinogen-III synthase	[c] : hmbil --> h2o + uppg3	3	Vitamins & Cofactor Biosynthesis	Gmet_3235	HemD
UPPDC1	uroporphyrinogen decarboxylase (uroporphyrinogen III)	[c] : (4) h + uppg3 --> (4) co2 + cpppg3	3	Vitamins & Cofactor Biosynthesis	Gmet_2750, Gmet_0016	HemE, UroD
URFGTT	UDP-L-rhamnose:flavonol-3-O-D-glucoside L-rhamnosyltransferase	[c] : 2ombz + amet --> 2ommb + ahcys + h	3	Cofactor and Prosthetic Group Biosynthesis	Gmet_1167	UbiE
URIDK1	uridylate kinase (UMP)	[c] : atp + ump --> adp + udp	2	Nucleotide Metabolism	Gmet_1252	PyrH
URIDK2	uridylate kinase (dUMP)	[c] : atp + dump --> adp + dudp	2	Nucleotide Metabolism	Gmet_1252	PyrH
VALabc	L-valine transport via ABC system	atp[c] + h2o[c] + val-L[e] --> adp[c] + h[c] + pi[c] + val-L[c]	2	Transport	Gmet_1823+Gmet_1822+Gmet_1819+Gmet_1821+Gmet_1820	AzlCD
VALTA	valine transaminase	[c] : akg + val-L <==> 3mob + glu-L	2	Amino Acid Metabolism	Gmet_2853	IlvE
VALTRS	Valyl-tRNA synthetase	[c] : atp + trnaval + val-L --> amp + ppi + valtrna	2	Amino Acid Metabolism	Gmet_0956	ValS
WO4abc	tungstate transporter	atp[c] + h2o[c] + wo4[e] <==> adp[c] + h[c] + pi[c] + wo4[c]	2	Transport	Gmet_1041+Gmet_1039+Gmet_1040	TupABC
XTPASE	XTP pyrophosphatase	[c] : h2o + xtp --> h + ppi + xmp	3	Nucleotide Metabolism	Gmet_1875	IxpP
ZN2abc2	zinc transport in via ABC system	atp[c] + h2o[c] + zn2[e] --> adp[c] + h[c] + pi[c] + zn2[c]	2	Transport	Gmet_0491, Gmet_0493, Gmet_0492	ZnuB+ZnuC+ZnuA
ZN2t4	zinc transport out via antiport	h[e] + k[e] + zn2[c] --> h[c] + k[c] + zn2[e]	2	Transport	Gmet_3508+Gmet_3509+Gmet_3507	CzcA
List of Exchange Reactions
The reaction agg_GS13m_2 represents the biomass reaction
This sheet gives information on all the reactions that allow the
exchange of the metabolites with the environment
Abbreviation	Reaction Name	Reaction Equation
EX_Lcyst(e)	L-Cysteate exchange	[e] : Lcyst <==>
EX_ac(e)	Acetate exchange	[e] : ac <==>
EX_antim(e)	Antimonite exchange	[e] : antim <==>
EX_arsna(e)	Arsenate exchange	[e] : arsna <==>
EX_arsni2(e)	arsenite exchange	[e] : arsni2 <==>
EX_but(e)	Butyrate (n-C4:0) exchange	[e] : but <==>
EX_buts(e)	butanesulfonate exchange	[e] : buts <==>
EX_bz(e)	Benzoate exchange	[e] : bz <==>
EX_bzal(e)	Benzaldehyde exchange	[e] : bzal <==>
EX_bzalc(e)	Benzyl alcohol exchange	[e] : bzalc <==>
EX_ca2(e)	Calcium exchange	[e] : ca2 <==>
EX_cd2(e)	Cadmium exchange	[e] : cd2 <==>
EX_cl(e)	Chloride exchange	[e] : cl <==>
EX_co2(e)	CO2 exchange	[e] : co2 <==>
EX_cobalt2(e)	Co2+ exchange	[e] : cobalt2 <==>
EX_cro4(e)	chromate exchange	[e] : cro4 <==>
EX_crsol(e)	Cresol exchange	[e] : 4crsol <==>
EX_cu2(e)	Cu2+ exchange	[e] : cu2 <==>
EX_eths(e)	ethanesulfonate exchange	[e] : eths <==>
EX_etoh(e)	Ethanol exchange	[e] : etoh <==>
EX_fe2(e)	Fe2+ exchange	[e] : fe2 <==>
EX_fe3(e)	Fe3+ exchange	[e] : fe3 <==>
EX_for(e)	Formate exchange	[e] : for <==>
EX_galur(e)	D-Galacturonate exchange	[e] : galur <==>
EX_glcur(e)	D-Glucuronate exchange	[e] : glcur <==>
EX_h(e)	H+ exchange	[e] : h <==>
EX_h2(e)	H2 exchange	[e] : h2 <==>
EX_h2o(e)	H2O exchange	[e] : h2o <==>
EX_h2s(e)	Hydrogen sulfide exchange	[e] : h2s <==>
EX_hexs(e)	hexanesulfonate exchange	[e] : hexs <==>
EX_ile-L(e)	L-Isoleucine exchange	[e] : ile-L <==>
EX_istnt(e)	Isethionate exchange	[e] : istnt <==>
EX_k(e)	K+ exchange	[e] : k <==>
EX_leu-L(e)	L-Leucine exchange	[e] : leu-L <==>
EX_lys-L(e)	L-Lysine exchange	[e] : lys-L <==>
EX_mg2(e)	Mg exchange	[e] : mg2 <==>
EX_mn2(e)	Mn2+ exchange	[e] : mn2 <==>
EX_mobd(e)	Molybdate exchange	[e] : mobd <==>
EX_mops(e)	MOPS exchange	[e] : mops <==>
EX_mso3(e)	Methanesulfonate exchange	[e] : mso3 <==>
EX_n2(e)	N2 exchange	[e] : n2 <==>
EX_na1(e)	Sodium exchange	[e] : na1 <==>
EX_nh4(e)	Ammonium exchange	[e] : nh4 <==>
EX_ni2(e)	Ni2+ exchange	[e] : ni2 <==>
EX_no2(e)	Nitrite exchange	[e] : no2 <==>
EX_no3(e)	Nitrate exchange	[e] : no3 <==>
EX_oxa(e)	Oxalate exchange	[e] : oxa <==>
EX_pheac(e)	Phenylacetate exchange	[e] : pheac <==>
EX_phenol(e)	Phenol exchange	[e] : phenol <==>
EX_pi(e)	Phosphate exchange	[e] : pi <==>
EX_pro-L(e)	L-Proline exchange	[e] : pro-L <==>
EX_pyr(e)	Pyruvate exchange	[e] : pyr <==>
EX_so4(e)	Sulfate exchange	[e] : so4 <==>
EX_ss(e)	Disulfide exchange	[e] : ss <==>
EX_sula(e)	Sulfoacetate exchange	[e] : sula <==>
EX_taur(e)	Taurine exchange	[e] : taur <==>
EX_tol(e)	Toluene exchange	[e] : tol <==>
EX_val-L(e)	L-Valine exchange	[e] : val-L <==>
EX_wo4(e)	tungstate exchange	[e] : wo4 <==>
EX_zn2(e)	Zinc exchange	[e] : zn2 <==>
agg_GS13m_2	Biomass composition	[c] : (0.022284123) 26dap-M + (0.0177014) 3pg + (0.021845986) akg + (0.022284123) ala-D + (0.372353129) ala-L + (0.20157662) arg-L + (0.164274185) asn-L + (0.164274185) asp-L + (46.718804) atp + (0.000940527) ca2 + (0.040129178) ctp + (0.062409843) cys-L + (0.020714) datp + (0.020714656) dctp + (0.020714656) dgtp + (0.020714656) dttp + (0.001307241) fa1 + (0.062391063) fa3 + (0.002733323) fa4 + (…
List of Metabolites
Abbreviation	Name
adphep-D,D	ADP-D-glycero-D-manno-heptose
10fthf	10-Formyltetrahydrofolate
12dag3p	1,2-Diacyl-sn-glycerol 3-phosphate
12dgr	1,2-Diacylglycerol
13dpg	3-Phospho-D-glyceroyl phosphate
13ppd	Propane-1,3-diol
1ag3p	1-Acyl-sn-glycerol 3-phosphate
1ap2ol	1-Aminopropan-2-ol
1ap2olp	D-1-Aminopropan-2-ol O-phosphate
1p3h5c	L-1-Pyrroline-3-hydroxy-5-carboxylate
1pyr5c	1-Pyrroline-5-carboxylate
22hop	22-Hopanol
23ddhb	2,3-Dihydro-2,3-dihydroxybenzoate
23dhdp	2,3-Dihydrodipicolinate
23dhmb	(R)-2,3-Dihydroxy-3-methylbutanoate
23dhmp	(R)-2,3-Dihydroxy-3-methylpentanoate
25aics	(S)-2-[5-Amino-1-(5-phospho-D-ribosyl)imidazole-4-carboxamido]succinate
25dhpp	2,5-Diamino-6-hydroxy-4-(5'-phosphoribosylamino)-pyrimidine
26dap-LL	LL-2,6-Diaminoheptanedioate
26dap-M	meso-2,6-Diaminoheptanedioate
2ahbut	(S)-2-Aceto-2-hydroxybutanoate
2ahhmd	2-Amino-4-hydroxy-6-hydroxymethyl-7,8-dihydropteridine diphosphate
2ahhmp	2-Amino-4-hydroxy-6-hydroxymethyl-7,8-dihydropteridine
2beACP	But-2-enoyl-[acyl-carrier protein]
2cddin	2-Carboxy-2,3-dihydro-5,6-dihydroxyindole
2cpr5p	1-(2-Carboxyphenylamino)-1-deoxy-D-ribulose 5-phosphate
2dda7p	2-Dehydro-3-deoxy-D-arabino-heptonate 7-phosphate
2dhp	2-Dehydropantoate
2ippm	2-Isopropylmaleate
2maacoa	2-Methyl-3-acetoacetyl-CoA
2mahmp	2-Methyl-4-amino-5-hydroxymethylpyrimidine diphosphate
2mbcoa	2-Methylbutanoyl-CoA
2mcacn	cis-2-Methylaconitate
2mcit	2-Hydroxybutane-1,2,3-tricarboxylate
2me4p	2-C-methyl-D-erythritol 4-phosphate
2mecdp	2-C-methyl-D-erythritol 2,4-cyclodiphosphate
2mp2coa	2-Methylprop-2-enoyl-CoA
2obut	2-Oxobutanoate
2oph	2-Octaprenylphenol
2p4c2me	2-phospho-4-(cytidine 5'-diphospho)-2-C-methyl-D-erythritol
2pg	D-Glycerate 2-phosphate
2pglyc	2-Phosphoglycolate
2tddACP	trans-Dodec-2-enoyl-[acyl-carrier protein]
2tdeACP	trans-Dec-2-enoyl-[acyl-carrier protein]
2theACP	trans-Hex-2-enoyl-[acp]
2toceACP	trans-Oct-2-enoyl-[acp]
34hpp	3-(4-Hydroxyphenyl)pyruvate
3c2hmp	3-Carboxy-2-hydroxy-4-methylpentanoate
3c3hmp	3-Carboxy-3-hydroxy-4-methylpentanoate
3dhq	3-Dehydroquinate
3dhsk	3-Dehydroshikimate
3fpyr	3-Fumarylpyruvate
3hbACP	(3R)-3-Hydroxybutanoyl-[acyl-carrier protein]
3hbycoa	(S)-3-Hydroxybutyryl-CoA
3hdcoa	(S)-3-Hydroxydecanoyl-CoA
3hddACP	(R)-3-Hydroxydodecanoyl-[acyl-carrier protein]
3hddcoa	(S)-3-Hydroxydodecanoyl-CoA
3hdeACP	(3R)-3-Hydroxydecanoyl-[acyl-carrier protein]
3hhACP	(R)-3-Hydroxyhexanoyl-[acp]
3hhcoa	(S)-3-Hydroxyhexanoyl-CoA
3hhdcoa	(S)-3-Hydroxyhexadecanoyl-CoA
3hmbcoa	(S)-3-Hydroxy-2-methylbutyryl-CoA
3hmp	3-Hydroxy-2-methylpropanoate
3hocACP	(R)-3-Hydroxyoctanoyl-[acyl-carrier protein]
3hocoa	(S)-3-Hydroxyoctanoyl-CoA
3hppnl	3-Hydroxypropanal
3htdACP	(3R)-3-Hydroxytetradecanoyl-[acyl-carrier protein]
3htdcoa	(S)-3-Hydroxytetradecanoyl-CoA
3ig3p	C'-(3-Indolyl)-glycerol 3-phosphate
3mob	3-Methyl-2-oxobutanoate
3mop	(S)-3-Methyl-2-oxopentanoate
3ophb	3-Octaprenyl-4-hydroxybenzoate
3otdcoa	3-Oxotetradecanoyl-CoA
3pg	3-Phospho-D-glycerate
3php	3-Phosphohydroxypyruvate
3psme	5-O-(1-Carboxyvinyl)-3-phosphoshikimate
4abz	4-Aminobenzoate
4adcho	4-amino-4-deoxychorismate
4ahmmp	4-Amino-5-hydroxymethyl-2-methylpyrimidine
4ampm	4-Amino-2-methyl-5-phosphomethylpyrimidine
4c2me	4-(cytidine 5'-diphospho)-2-C-methyl-D-erythritol
4crsol	4-Cresol
4hbald	4-Hydroxybenzaldehyde
4hbz	4-Hydroxybenzoate
4hglu	4-Hydroxy-L-glutamate
4hphaccoa	4-Hydroxyphenylacetyl-CoA
4mop	4-Methyl-2-oxopentanoate
4mpetz	4-Methyl-5-(2-phosphoethyl)-thiazole
4pasp	4-Phospho-L-aspartate
4ppan	D-4'-Phosphopantothenate
4ppcys	N-((R)-4-Phosphopantothenoyl)-L-cysteine
4r5au	4-(1-D-Ribitylamino)-5-aminouracil
56dhin	5,6-Dihydroxyindole
5aizc	5-amino-1-(5-phospho-D-ribosyl)imidazole-4-carboxylate
5aop	5-Amino-4-oxopentanoate
5aprbu	5-Amino-6-(5'-phosphoribitylamino)uracil
5apru	5-Amino-6-(5'-phosphoribosylamino)uracil
5fothf	5-Formyltetrahydrofolate
5mcsn	5-Methylcytosine
5mdr1p	5-Methylthio-5-deoxy-D-ribose 1-phosphate
5mta	5-Methylthioadenosine
5mthf	5-Methyltetrahydrofolate
5mtr	5-Methylthio-D-ribose
5prdmbz	N1-(5-Phospho-alpha-D-ribosyl)-5,6-dimethylbenzimidazole
6pgc	6-Phospho-D-gluconate
6pgl	6-phospho-D-glucono-1,5-lactone
6pthp	6-Pyruvoyl-5,6,7,8-tetrahydropterin
8aonn	8-Amino-7-oxononanoate
ACP	acyl carrier protein
H2Se	Selenide
Lcyst	L-Cysteate
Lsacchrp	L-Saccharopine
ac	Acetate
acACP	Acetyl-ACP
acald	Acetaldehyde
acamoxm	N-Acetyl-L-2-amino-6-oxopimelate
accoa	Acetyl-CoA
acetone	Acetone
acg5p	N-Acetyl-L-glutamyl 5-phosphate
acg5sa	N-Acetyl-L-glutamate 5-semialdehyde
acgam1p	N-Acetyl-D-glucosamine 1-phosphate
acglu	N-Acetyl-L-glutamate
achms	O-Acetyl-L-homoserine
acmam	N-Acetyl-D-muramoate
acmama	N-Acetyl-D-muramoyl-L-alanine
acmana	N-Acetyl-D-mannosamine
acnam	N-Acetylneuraminate
acoa	Acyl-CoA
acorn	N2-Acetyl-L-ornithine
actACP	Acetoacetyl-ACP
actp	Acetyl phosphate
adcoba	Adenosyl cobinamide
adcobhex	adenosyl-cobyric acid
adn	Adenosine
adp	ADP
adpglc	ADPglucose
agm	Agmatine
ahcys	S-Adenosyl-L-homocysteine
ahdt	2-Amino-4-hydroxy-6-(erythro-1,2,3-trihydroxypropyl)dihydropteridine triphosphate
aicar	5-Amino-1-(5-Phospho-D-ribosyl)imidazole-4-carboxamide
air	5-amino-1-(5-phospho-D-ribosyl)imidazole
akg	2-Oxoglutarate
ala-B	beta-Alanine
ala-D	D-Alanine
ala-L	L-Alanine
alaala	D-Alanyl-D-alanine
alac-S	(S)-2-Acetolactate
alatrna	L-Alanyl-tRNA(Ala)
alpro	S-Aminomethyldihydrolipoylprotein
amet	S-Adenosyl-L-methionine
ametam	S-Adenosylmethioninamine
amob	S-Adenosyl-4-methylthio-2-oxobutanoate
amp	AMP
anth	Anthranilate
apoACP	apoprotein [acyl carrier protein]
aps	Adenosine 5'-phosphosulfate
ara5p	D-Arabinose 5-phosphate
arg-L	L-Arginine
argsuc	N(omega)-(L-Arginino)succinate
argtrna	L-Arginyl-tRNA(Arg)
arsna	Arsenate
arsni2	arsenite
asn-L	L-Asparagine
asp-L	L-Aspartate
aspsa	L-Aspartate 4-semialdehyde
asptrna	L-Aspartyl-tRNA(Asp)
atp	ATP
b2coa	trans-But-2-enoyl-CoA
bsuccoa	Benzoylsuccinyl-CoA
btamp	Biotinyl-5'-AMP
btcoa	Butanoyl-CoA
btn	Biotin
but	Butyrate
butACP	Butyryl-[acyl-carrier protein]
butpi	Butanoyl phosphate
buts	butanesulfonate
bz	Benzoate
bzal	Benzaldehyde
bzalc	Benzyl alcohol
bzsucc	Benzylsuccinate
ca2	Calcium
cbasp	N-Carbamoyl-L-aspartate
cbl1	Cob(I)alamin
cbm	Carbamate
cbp	Carbamoyl phosphate
cdlp	Cardiolipin
cdp	CDP
cdpdag	CDPdiacylglycerol
chor	Chorismate
cit	Citrate
citr-L	L-Citrulline
ckdo	CMP-3-deoxy-D-manno-octulosonate
cl	Chloride
cmp	CMP
co	Carbon monoxide
co2	CO2
coa	Coenzyme A
cobalt2	Co2+
cobamcoa	Cobamide coenzyme
copre2	cobalt-precorrin 2
copre3	cobalt-precorrin 3
cpppg3	Coproporphyrinogen III
cro4	chromate
crtn	Creatinine
csn	Cytosine
ctp	CTP
cu2	Cu2+
cys-L	L-Cysteine
cysth-L	L-Cystathionine
cystrna	L-Cysteinyl-tRNA(Cys)
dad-5	5'-Deoxyadenosine
dadp	dADP
damp	dAMP
dann	7,8-Diaminononanoate
datp	dATP
dc2coa	trans-Dec-2-enoyl-CoA
dcamp	N6-(1,2-Dicarboxyethyl)-AMP
dccoa	Decanoyl-CoA
dcdp	dCDP
dcmp	dCMP
dctp	dCTP
ddca	dodecanoate (C12:0)
ddcaACP	Dodecanoyl-ACP (n-C12:0ACP)
ddcoa	Dodecanoyl-CoA (n-C12:0CoA)
decACP	Decanoyl-[acyl-carrier protein]
decdp	all-trans-Decaprenyl diphosphate
dgdp	dGDP
dgmp	dGMP
dgsn	Deoxyguanosine
dgtp	dGTP
dhap	Dihydroxyacetone phosphate
dhf	7,8-Dihydrofolate
dhlpro	Dihydrolipolprotein
dhor-S	(S)-Dihydroorotate
dhpt	Dihydropteroate
dmbzid	5,6-Dimethylbenzimidazole
dmlz	6,7-Dimethyl-8-(1-D-ribityl)lumazine
dmpp	Dimethylallyl diphosphate
dnad	Deamino-NAD+
dolmanp	Dolichyl phosphate D-mannose
dolp	Dolichol phosphate
dpcoa	Dephospho-CoA
dplpt	Diploptene
dtbt	Dethiobiotin
dtdp	dTDP
dtdp6dm	dTDP-6-deoxy-L-mannose
dtdpddg	dTDP-4-dehydro-6-deoxy-D-glucose
dtdpddm	dTDP-4-dehydro-6-deoxy-L-mannose
dtdpglc	dTDPglucose
dtmp	dTMP
dtt_ox	Oxidized dithiothreitol
dtt_rd	Reduced dithiothreitol
dttp	dTTP
dxyl5p	1-deoxy-D-xylulose 5-phosphate
e4p	D-Erythrose 4-phosphate
eig3p	D-erythro-1-(Imidazol-4-yl)glycerol 3-phosphate
eths	ethanesulfonate
etoh	Ethanol
f6p	D-Fructose 6-phosphate
fa1	Fatty acid (Iso-C14:0)
fa10	Fatty acid (Anteiso-C17:1)
fa10coa	Anteiso-C17:1 CoA
fa11	Fatty acid (Iso-C17:0)
fa11coa	Iso-C17:0 CoA
fa12	Fatty acid (Anteiso-C17:0)
fa12coa	Anteiso-C17:0 CoA
fa1coa	Iso-C14:0 CoA
fa3	Fatty acid (Iso-C15:0)
fa3coa	Iso-C15:0 CoA
fa4	Fatty acid (Anteiso-C15:0)
fa4coa	Anteiso-C15:0 CoA
fa5	Fatty acid (Iso-C16:1)
fa5coa	Iso-C16:1 CoA
fa6	Fatty acid (iso-C16:0)
fa6coa	Iso-C16:0 CoA
fa9	Fatty acid (Iso-C17:1)
fa9coa	Iso-C17:1 CoA
fad	FAD
fdp	D-Fructose 1,6-bisphosphate
fe2	Fe2+
fe3	Fe3+
fgam	N2-Formyl-N1-(5-phospho-D-ribosyl)glycinamide
ficytcc	Ferricytochrome c
fmettrna	N-Formylmethionyl-tRNA
fmn	flavin mononucleotide
focytcc	Ferrocytochrome c
fol	Folate
for	Formate
fpram	2-(Formamido)-N1-(5-phospho-D-ribosyl)acetamidine
fprica	5-Formamido-1-(5-phospho-D-ribosyl)imidazole-4-carboxamide
frdp	Farnesyl diphosphate
fruur	D-Fructuronate
fum	Fumarate
g1p	D-Glucose 1-phosphate
g3p	Glyceraldehyde 3-phosphate
g6p	D-Glucose 6-phosphate
gal1p	alpha-D-Galactose 1-phosphate
galur	D-Galacturonate
gam1p	D-Glucosamine 1-phosphate
gam6p	D-Glucosamine 6-phosphate
gar	N1-(5-Phospho-D-ribosyl)glycinamide
gcald	Glycolaldehyde
gdp	GDP
gdpddm	GDP-4-dehydro-6-deoxy-D-mannose
gdpfuc	GDP-L-fucose
gdpman	GDP-D-mannose
gdpofuc	GDP-4-oxo-L-fucose
gdptp	Guanosine 3'-diphosphate 5'-triphosphate
ggdp	Geranylgeranyl diphosphate
glc-D	D-Glucose
glcur	D-Glucuronate
gln-L	L-Glutamine
glntrna	L-Glutaminyl-tRNA(Gln)
glu-D	D-Glutamate
glu-L	L-Glutamate
glu1sa	L-Glutamate 1-semialdehyde
glu5p	L-Glutamate 5-phosphate
glu5sa	L-Glutamate 5-semialdehyde
glutrna	L-Glutamyl-tRNA(Glu)
glx	Glyoxylate
gly	Glycine
glyc	Glycerol
glyc-R	(R)-Glycerate
glyc3p	sn-Glycerol 3-phosphate
glyclt	Glycolate
glycogen	glycogen
glytrna	Glycyl-tRNA(Gly)
gmh17bp	D-Glycero-D-manno-heptose 1,7-bisphosphate
gmh1p	D-Glycero-D-manno-heptose 1-phosphate
gmh7p	D-Glycero-D-manno-heptose 7-phosphate
gmp	GMP
grdp	Geranyl diphosphate
gthox	Oxidized glutathione
gthrd	Reduced glutathione
gtp	GTP
gua	Guanine
h	H+
h2	H2
h2mb4p	1-hydroxy-2-methyl-2-(E)-butenyl 4-diphosphate
h2o	H2O
h2o2	Hydrogen peroxide
h2s	Hydrogen sulfide
hcit	Homocitrate
hco3	Bicarbonate
hcys-L	L-Homocysteine
hdca	hexadecanoate (n-C16:0)
hdcea	hexadecenoate (n-C16:1)
hdd2coa	trans-Hexadec-2-enoyl-CoA
hdeACP	Hexadecenoyl-ACP (n-C16:1ACP)
hepdp	all-trans-Heptaprenyl diphosphate
hexACP	Hexanoyl-[acyl-carrier protein]
hexdp	all-trans-Hexaprenyl diphosphate
hexs	hexanesulfonate
hg0	Mercury (uncharged)
hg2	Mercury (charged +2)
hibcoa	(S)-3-Hydroxyisobutyryl-CoA
his-L	L-Histidine
hisp	L-Histidinol phosphate
hmbil	Hydroxymethylbilane
hmgcoa	Hydroxymethylglutaryl-CoA
hom-L	L-Homoserine
hpyr	Hydroxypyruvate
hx2coa	trans-Hex-2-enoyl-CoA
hxan	Hypoxanthine
hxcoa	Hexanoyl-CoA
iasp	Iminoaspartate
ibcoa	Isobutyryl-CoA
ichor	Isochorismate
icit	Isocitrate
idp	IDP
ile-L	L-Isoleucine
iletrna	L-Isoleucyl-tRNA(Ile)
imacp	3-(Imidazol-4-yl)-2-oxopropyl phosphate
imp	IMP
indpyr	Indolepyruvate
ipdp	Isopentenyl diphosphate
iqnl	Isoquinoline
iqnln	Isoquinolin-1(2H)-one
istnt	Isethionate
itp	ITP
ivcoa	Isovaleryl-CoA
k	K+
kdo	3-Deoxy-D-manno-2-octulosonate
kdo2lipid4	KDO(2)-lipid IV(A)
kdo2lipid4L	KDO(2)-lipid IV(A) with laurate
kdo8p	3-Deoxy-D-manno-octulosonate 8-phosphate
leu-D	D-Leucine
leu-L	L-Leucine
leutrna	L-Leucyl-tRNA(Leu)
lgt-S	(R)-S-Lactoylglutathione
lipid4	2,3,2'3'-Tetrakis(3-hydroxytetradecanoyl)-D-glucosaminyl-1,6-beta-D-glucosamine 1,4'-bisphosphate
lipidX	2,3-Bis(3-hydroxytetradecanoyl)-beta-D-glucosaminyl 1-phosphate
lys-L	L-Lysine
lystrna	L-Lysine-tRNA (Lys)
mal-L	L-Malate
malACP	Malonyl-[acyl-carrier protein]
male	Maleate
malm	Maleamate
malt	Maltose
malthp	Maltoheptaose
malthx	Maltohexaose
maltpt	Maltopentaose
malttr	Maltotriose
maltttr	Maltotetraose
man1p	D-Mannose 1-phosphate
man6p	D-Mannose 6-phosphate
met-L	L-Methionine
methf	5,10-Methenyltetrahydrofolate
mettrna	L-Methionyl-tRNA (Met)
mg2	Mg
micit	Methylisocitrate
mlthf	5,10-Methylenetetrahydrofolate
mmalsa	(S)-Methylmalonate semialdehyde
mn2	Mn2+
mobd	Molybdate
mops	MOPS
mql7	Menaquinol 7
mqn7	Menaquinone 7
mso3	Methanesulfonate
mthgxl	Methylglyoxal
myrsACP	Myristoyl-ACP (n-C14:0ACP)
n2	N2
n2ppn	2-Nitropropane
na1	Sodium
nac	Nicotinate
nad	Nicotinamide adenine dinucleotide
nadh	Nicotinamide adenine dinucleotide - reduced
nadp	Nicotinamide adenine dinucleotide phosphate
nadph	Nicotinamide adenine dinucleotide phosphate - reduced
ncam	Nicotinamide
nh4	Ammonium
nh4oh	Ammonium hydroxide
ni2	Ni2+
nicrnt	Nicotinate D-ribonucleotide
nondp	all-trans-Nonaprenyl diphosphate
o2	O2
o2-	Superoxide
oaa	Oxaloacetate
oc2coa	trans-Oct-2-enoyl-CoA
occoa	Octanoyl-CoA
ocdACP	Octadecanoyl-ACP (n-C18:0ACP)
ocdca	octadecanoate (n-C18:0)
ocdcea	octadecenoate (n-C18:1)
ocdcya	octadecdienoate (n-C18:2)
ocdcyaACP	Octadecynoyl-ACP (n-C18:2ACP)
octACP	Octanoyl-[acyl-carrier protein]
octdp	all-trans-Octaprenyl diphosphate
octeACP	Octadecenoyl-ACP (n-C18:1ACP)
orn-L	L-Ornithine
oxa	Oxalate
oxadpcoa	3-Oxoadipyl-CoA
palmACP	Palmitoyl-ACP (n-C16:0ACP)
pan4p	Pantetheine 4'-phosphate
pant-R	(R)-Pantoate
pap	Adenosine 3',5'-bisphosphate
paps	3'-Phosphoadenylyl sulfate
pdx5p	Pyridoxine 5'-phosphate
pendp	all-trans-Pentaprenyl diphosphate
pep	Phosphoenolpyruvate
pgly	Phosphatidylglycerol
pglyp	Phosphatidylglycerophosphate
phaccoa	Phenylacetyl-CoA
phe-L	L-Phenylalanine
pheac	Phenylacetate
pheme	Protoheme
phenol	Phenol
phom	O-Phospho-L-homoserine
phpyr	Phenylpyruvate
phthr	O-Phospho-4-hydroxy-L-threonine
pi	Phosphate
pmcoa	Pimeloyl-CoA
pmtcoa	Palmitoyl-CoA (n-C16:0CoA)
pnto-R	(R)-Pantothenate
polypi	Polyphosphate
ppa	Propionate
ppal	Propanal
ppap	Propanoyl phosphate
ppbng	Porphobilinogen
ppcoa	Propanoyl-CoA
pphn	Prephenate
pphos	Phenylphosphate
ppi	Diphosphate
ppoh	Propanol
ppp9	Protoporphyrin
pppg9	Protoporphyrinogen IX
pram	5-Phospho-beta-D-ribosylamine
pran	N-(5-Phospho-D-ribosyl)anthranilate
prbamp	1-(5-Phosphoribosyl)-AMP
prbatp	1-(5-Phosphoribosyl)-ATP
prfp	1-(5-Phosphoribosyl)-5-[(5-phosphoribosylamino)methylideneamino]imidazole-4-carboxamide
prlp	5-[(5-phospho-1-deoxyribulos-1-ylamino)methylideneamino]-1-(5-phosphoribosyl)imidazole-4-carboxamide
pro-L	L-Proline
protrna	L-Prolyl-tRNA(Pro)
prpp	5-Phospho-alpha-D-ribose 1-diphosphate
ps	Phosphatidylserine
pser-L	O-Phospho-L-serine
psetha	Phosphatidylethanolamine
ptrc	Putrescine
pyr	Pyruvate
quln	Quinolinate
r5p	alpha-D-Ribose 5-phosphate
rdmbzi	N1-(alpha-D-ribosyl)-5,6-dimethylbenzimidazole
rhcys	S-Ribosyl-L-homocysteine
rib-D	D-Ribose
ribflv	Riboflavin
ru5p-D	D-Ribulose 5-phosphate
s	Sulfur
s7p	Sedoheptulose 7-phosphate
scys-L	L-Selenocysteine
selcystrna	L-Selenocysteinyl-tRNA(Ser)
selnp	Selenophosphate
ser-L	L-Serine
shcl	dihydrosirohydrochlorin
sheme	Siroheme
skm	Shikimate
skm5p	Shikimate 5-phosphate
sl26da	N-Succinyl-LL-2,6-diaminoheptanedioate
sl2a6o	N-Succinyl-2-L-amino-6-oxoheptanedioate
so3	Sulfite
so4	Sulfate
spmd	Spermidine
sql	Squalene
srch	sirohydrochlorin
ss	Disulfide
strcoa	Stearyl-CoA (n-C18:0CoA)
succ	Succinate
succoa	Succinyl-CoA
sucsal	Succinic semialdehyde
sula	Sulfoacetate
tagur	D-Tagaturonate
taur	Taurine
td2coa	trans-Tetradec-2-enoyl-CoA
tdcoa	Tetradecanoyl-CoA (n-C14:0CoA)
tdeACP	Tetradecenoyl-ACP (n-C14:1ACP)
thdp	2,3,4,5-Tetrahydrodipicolinate
thf	5,6,7,8-Tetrahydrofolate
thmmp	Thiamin monophosphate
thmpp	Thiamine diphosphate
thr-L	L-Threonine
thr-LA	L-Allo-threonine
thym	Thymine
thymd	Thymidine
tol	Toluene
trans-dd2coa	trans-Dodec-2-enoyl-CoA
trdox	Oxidized thioredoxin
trdrd	Reduced thioredoxin
tre	Trehalose
tre6p	alpha,alpha'-Trehalose 6-phosphate
trnaala	tRNA(Ala)
trnaarg	tRNA(Arg)
trnaasn	tRNA(Asn)
trnaasp	tRNA(Asp)
trnacys	tRNA(Cys)
trnagln	tRNA(Gln)
trnaglu	tRNA (Glu)
trnagly	tRNA(Gly)
trnahis	tRNA(His)
trnaile	tRNA(Ile)
trnaleu	tRNA(Leu)
trnalys	tRNA(Lys)
trnamet	tRNA(Met)
trnaphe	tRNA(Phe)
trnapro	tRNA(Pro)
trnaser	tRNA(Ser)
trnathr	tRNA(Thr)
trnatrp	tRNA(Trp)
trnatyr	tRNA(Tyr)
trnaval	tRNA(Val)
trp-L	L-Tryptophan
ttdca	tetradecanoate (C14:0)
ttdcea	tetradecenoate (n-C14:1)
tyr-L	L-Tyrosine
tyrtrna	L-Tyrosyl-tRNA(Tyr)
uaagmda	Undecaprenyl-diphospho-N-acetylmuramoyl-(N-acetylglucosamine)-L-alanyl-D-glutamyl-meso-2,6-diaminopimeloyl-D-alanyl-D-alanine
uaagtmda	Undecaprenyl-diphospho-N-acetylmuramoyl-(N-acetylglucosamine)-L-alanyl-D-glutaminyl-meso-2,6-diaminopimeloyl-D-alanyl-D-alanine
uacmamu	UDP-N-acetyl-D-mannosaminouronate
uagmda	Undecaprenyl-diphospho-N-acetylmuramoyl-L-alanyl-D-glutamyl-meso-2,6-diaminopimeloyl-D-alanyl-D-alanine
ubq8	Ubiquinone-8
ubq8h2	Ubiquinol-8
udcpdp	Undecaprenyl diphosphate
udcpp	Undecaprenyl phosphate
udpglcur	UDP-D-glucuronate
unaga	Undecaprenyl diphospho N-acetyl-glucosamine
uppg3	Uroporphyrinogen III
val-L	L-Valine
valtrna	L-Valyl-tRNA(Val)
xmp	Xanthosine 5'-phosphate
xtp	XTP
xu5p-D	D-Xylulose 5-phosphate
zn2	Zinc
fdox	ferredoxin (oxidized) 2[4Fe-4S]
fdred	ferredoxin (reduced) 2[4Fe-4S]
fdxo-4:2	ferrodoxin (oxidized form 4:2)
fdxr-4:2	ferrodoxin (reduced form 4:2)
unknown1	Unknown Product
2omhmb	2-Octaprenyl-3-methyl-5-hydroxy-6-methoxy-1,4-benzoquinone
2tocdACP	trans-Octadec-2-enoyl-[acyl-carrier-protein]
3c4mop	3-Carboxy-4-methyl-2-oxopentanoate
3hocdacp	(3R)-3-Hydroxyoctadecanoyl-[acyl-carrier protein]
3hpaACP	(3R)-3-Hydroxypalmitoyl-[acyl-carrier protein]
3hpimcoa	3-Hydroxypimelyl-CoA
3odcoa	3-Oxodecanoyl-CoA
3oddcoa	3-Oxododecanoyl-CoA
3ohcoa	3-Oxohexanoyl-CoA
3ohdcoa	3-Oxohexadecanoyl-CoA
3oocoa	3-Oxooctanoyl-CoA
3opimcoa	3-Oxopimeloyl-CoA
3oxddACP	3-Oxododecanoyl-[acyl-carrier protein]
3oxdeACP	3-Oxodecanoyl-[acyl-carrier protein]
3oxhACP	3-Oxohexanoyl-[acyl-carrier protein]
3oxhdACP	3-Oxohexadecanoyl-[acp]
3oxocACP	3-Oxooctanoyl-[acyl-carrier protein]
3oxocdacp	3-Oxooctadecanoyl-[acp]
3oxtdACP	3-Oxotetradecanoyl-[acyl-carrier protein]
4hbcoa	4-Hydroxybenzoyl-CoA
6hch1eccoa	6-Hydroxycyclohex-1-enecarbonyl-CoA
6occhcoa	6-oxocyclohex-1-ene-1-carboxyl-CoA
aacoa	Acetoacetyl-CoA
acac	Acetoacetate
acser	O-Acetyl-L-serine
adcobap	Adenosyl cobinamide phosphate
adcobdam	Adenosyl cobyrinate diamide
ade	Adenine
adgcoba	Adenosine-GDP-cobinamide
adprib	ADPribose
amopbut-L	2-Amino-3-oxo-4-phosphonooxybutyrate
ara4n-L	4-amino-4-deoxy-L-arabinose
ara4n-lipa	L-ara4N modified KDO2 Lipid A
asntrna	L-Asparaginyl-tRNA(Asn)
benzcoa	Benzoyl-CoA
bzsuccoa	Benzylsuccinyl-CoA
cbi	Cobinamide
ch15deccoa	Cyclohexa-1,5-dienecarbonyl-CoA
co1dam	Cob(I)yrinate a,c diamide
co2dam	Cob(II)yrinate a,c diamide
cobrnt	Cobyrinate
codhpre6	Cobalt-dihydro-precorrin 6
copre4	cobalt-precorrin 4
copre5	cobalt-precorrin 5
copre6	Cobalt-precorrin 6
copre8	Cobalt-precorrin 8
creat	Creatine
db4p	3,4-dihydroxy-2-butanone 4-phosphate
dimp	dIMP
ditp	dITP
dudp	dUDP
dump	dUMP
dutp	dUTP
fadh2	FADH2
glutcoa	Glutaryl-CoA
hemeO	Heme O
histd	L-Histidinol
histrna	L-Histidyl-tRNA(His)
hmpscoa	(Hydroxymethylphenyl)succinyl-CoA
indaccoa	S-2-(indol-3-yl)acetyl-CoA
kdo2lipid4p	KDO(2)-lipid IV(A) with palmitoleoyl
kdolipid4	KDO-lipid IV(A)
lipa	KDO(2)-lipid (A)
lipa_cold	cold adapted KDO(2)-lipid (A)
lipidA	2,3-Bis(3-hydroxytetradecanoyl)-D-glucosaminyl-1,6-beta-D-2,3-bis(3-hydroxytetradecanoyl)-beta-D-glucosaminyl 1-phosphate
lipidAds	Lipid A Disaccharide
lpro	Lipoylprotein
malcoa	Malonyl-CoA
mmcoa-R	(R)-Methylmalonyl-CoA
mmcoa-S	(S)-Methylmalonyl-CoA
no2	Nitrite
no3	Nitrate
odecoa	Octadecenoyl-CoA (n-C18:1CoA)
orot	Orotate
orot5p	Orotidine 5'-phosphate
phetrna	L-Phenylalanyl-tRNA(Phe)
phitcoa	E-Phenylitaconyl-CoA
pppi	Inorganic triphosphate
sepi	Selenophosphate
sertrna	L-Seryl-tRNA(Ser)
thrp	L-Threonine O-3-phosphate
thrtrna	L-Threonyl-tRNA(Thr)
trptrna	L-Tryptophanyl-tRNA(Trp)
u23ga	UDP-2,3-bis(3-hydroxytetradecanoyl)glucosamine
u3aga	UDP-3-O-(3-hydroxytetradecanoyl)-N-acetylglucosamine
u3hga	UDP-3-O-(3-hydroxytetradecanoyl)-D-glucosamine
uaccg	UDP-N-acetyl-3-O-(1-carboxyvinyl)-D-glucosamine
uacgam	UDP-N-acetyl-D-glucosamine
uacmam	UDP-N-acetyl-D-mannosamine
uama	UDP-N-acetylmuramoyl-L-alanine
uamag	UDP-N-acetylmuramoyl-L-alanyl-D-glutamate
uamr	UDP-N-acetylmuramate
udp	UDP
udpg	UDPglucose
udpgal	UDPgalactose
ugmd	UDP-N-acetylmuramoyl-L-alanyl-D-gamma-glutamyl-meso-2,6-diaminopimelate
ugmda	UDP-N-acetylmuramoyl-L-alanyl-D-glutamyl-meso-2,6-diaminopimeloyl-D-alanyl-D-alanine
ump	UMP
ura	Uracil
utp	UTP
wo4	tungstate
